# Supplementary material for: Amphibious microneedles for programmable delivery of biomolecules and microorganisms in living plants
Source: Nat Commun. 2025 Nov 24;16:10993. doi: 10.1038/s41467-025-66799-1 (PMC12690088; doi:10.1038/s41467-025-66799-1)
Supplement: Supplementary file 8 — Source Data [file 41467_2025_66799_MOESM8_ESM.xlsx]

## Sheet: Fig1
Fig1c
Displacement (μm)	Core MNP		Displacement (μm)	Core-shell MNP
0	-0.00178		0	-0.0082
31.924	0.00775		17.41	0.0059
42.772	0.01148		41.12	0.0386
50.942	0.01593		56.64	0.0607
58.709	0.01891		67.96	0.0841
64.385	0.02322		79.8	0.1061
71.134	0.02696		91.69	0.1306
76.745	0.0314		108.96	0.1565
82.272	0.0342		120.24	0.1804
87.292	0.03794		131.15	0.1971
91.806	0.0419		141.15	0.2265
96.446	0.0454		151.15	0.2487
100.623	0.0489		160.15	0.2744
103.408	0.05309		166.51	0.302
107.289	0.05636		172.33	0.3259
110.875	0.05939		179.33	0.3498
117.583	0.06801		187.06	0.3706
126.443	0.07826		193.7	0.3915
128.637	0.08221		199.88	0.4146
133.996	0.09013		206.52	0.4424
137.244	0.09409
141.97	0.10154
150.831	0.1162
152.561	0.11993
168.342	0.14948
173.11	0.16088
175.009	0.16437
176.36	0.16809
179.609	0.17577
181.803	0.17995
184.504	0.1867
189.864	0.20135
191.298	0.20577
193.239	0.20949
195.308	0.2167
196.489	0.21973
199.317	0.22787
206.027	0.24647
Fig1d
Degree (°)	C10:PCL
	4:0	3:1	2:2	1:3	0:4
10.0001	484	898	664	724	739
10.0205	533	907	682	692	690
10.0409	515	901	688	667	756
10.0613	551	917	641	710	791
10.0818	499	857	663	687	735
10.1022	456	893	690	676	718
10.1226	514	864	698	743	811
10.143	479	892	683	683	763
10.1634	502	880	677	677	797
10.1838	536	906	702	689	713
10.2043	526	896	642	668	758
10.2247	523	861	637	660	745
10.2451	512	936	699	694	747
10.2655	464	865	649	681	760
10.2859	485	912	649	687	792
10.3063	523	922	623	741	734
10.3268	517	852	653	702	746
10.3472	477	929	602	686	747
10.3676	520	970	646	716	735
10.388	499	920	735	688	754
10.4084	529	883	636	644	704
10.4288	539	936	683	673	777
10.4492	476	887	666	692	738
10.4696	540	930	684	647	785
10.4901	482	932	647	658	731
10.5105	507	822	672	673	733
10.5309	482	811	631	672	714
10.5513	459	890	663	701	690
10.5717	479	895	633	701	742
10.5922	525	871	616	661	747
10.6126	545	936	662	701	770
10.633	517	937	655	678	735
10.6534	486	912	660	683	732
10.6738	480	946	674	639	751
10.6942	451	867	659	659	748
10.7146	499	897	676	674	768
10.735	470	951	641	626	731
10.7555	504	986	622	701	710
10.7759	464	944	649	675	735
10.7963	498	949	690	747	744
10.8167	449	906	640	643	731
10.8371	510	922	638	673	752
10.8575	469	940	713	657	704
10.878	491	935	689	666	741
10.8984	455	902	646	661	707
10.9188	453	922	650	699	706
10.9392	476	889	609	675	675
10.9596	485	961	602	686	729
10.98	482	926	616	677	728
11.0005	499	921	673	665	743
11.0209	456	922	642	649	743
11.0413	547	957	660	746	707
11.0617	461	911	674	634	749
11.0821	467	943	638	670	747
11.1025	524	956	650	655	694
11.1229	516	1013	666	663	725
11.1434	519	1029	679	632	724
11.1638	570	1030	681	671	709
11.1842	618	1028	651	699	698
11.2046	591	1031	675	684	706
11.225	632	1088	637	651	738
11.2454	694	1042	658	664	751
11.2659	699	1135	663	674	698
11.2863	753	1067	666	653	722
11.3067	796	1128	664	657	708
11.3271	798	1201	668	675	801
11.3475	780	1223	701	691	698
11.3679	871	1283	641	655	662
11.3883	869	1377	725	700	707
11.4088	916	1474	681	648	734
11.4292	958	1645	729	689	749
11.4496	1158	2234	756	713	739
11.47	1434	4116	812	696	751
11.4904	2586	8825	1010	731	715
11.5108	8746	13993	1615	875	689
11.5312	17224	15645	3711	1252	732
11.5517	14150	10149	5331	1369	725
11.5721	7175	4986	3894	1163	710
11.5925	2114	2011	2250	809	733
11.6129	934	1301	1076	680	734
11.6333	721	1152	750	705	741
11.6537	622	1092	714	659	699
11.6742	599	1074	722	674	683
11.6946	575	1045	667	666	712
11.715	615	1070	688	702	733
11.7354	566	1018	635	649	697
11.7558	540	1024	647	611	733
11.7762	535	1065	653	614	686
11.7966	518	1050	641	621	681
11.8171	517	1004	693	687	682
11.8375	540	1072	643	660	768
11.8579	495	1028	645	681	736
11.8783	501	981	660	655	659
11.8987	507	1032	584	610	699
11.9191	512	1028	604	646	710
11.9396	518	1076	636	623	708
11.96	509	997	619	663	716
11.9804	524	1023	598	639	697
12.0008	516	1070	630	617	671
12.0212	499	993	643	656	691
12.0416	519	999	622	644	729
12.062	466	1056	619	609	732
12.0825	498	974	639	665	742
12.1029	474	1079	637	629	717
12.1233	511	976	599	610	720
12.1437	529	1043	610	583	696
12.1641	552	997	606	640	697
12.1845	504	1034	590	627	685
12.205	508	1008	543	572	692
12.2254	486	996	633	630	691
12.2458	473	914	623	616	696
12.2662	523	1009	642	606	732
12.2866	509	991	586	628	688
12.307	476	972	580	551	733
12.3275	520	1004	654	615	724
12.3479	457	947	581	624	685
12.3683	499	962	576	589	705
12.3887	461	968	631	594	688
12.4091	526	992	550	585	668
12.4295	517	973	596	631	705
12.4499	492	1006	613	621	664
12.4704	507	1006	611	611	674
12.4908	480	999	584	628	681
12.5112	493	972	589	609	698
12.5316	466	978	547	648	752
12.552	489	973	544	562	679
12.5724	516	979	614	582	677
12.5929	454	972	582	615	731
12.6133	461	923	583	570	652
12.6337	451	981	602	595	614
12.6541	536	956	580	583	720
12.6745	483	956	606	557	693
12.6949	465	959	610	535	667
12.7153	506	934	573	565	648
12.7358	447	934	560	597	691
12.7562	446	931	543	550	712
12.7766	454	1006	559	577	634
12.797	480	896	579	534	647
12.8174	456	920	570	550	682
12.8378	457	884	580	560	696
12.8582	436	958	558	610	685
12.8787	458	960	527	535	654
12.8991	449	999	531	579	756
12.9195	469	886	520	552	700
12.9399	497	965	584	535	700
12.9603	484	954	521	572	662
12.9807	449	901	542	552	694
13.0012	441	975	586	542	691
13.0216	464	946	545	566	713
13.042	440	875	578	515	746
13.0624	491	929	540	553	693
13.0828	467	928	557	507	676
13.1032	444	891	520	566	673
13.1236	429	970	534	532	715
13.1441	473	914	515	580	757
13.1645	451	911	560	503	655
13.1849	460	941	556	528	681
13.2053	427	947	517	543	770
13.2257	474	917	525	483	743
13.2461	468	860	485	470	714
13.2666	432	913	544	470	784
13.287	489	939	497	517	780
13.3074	467	971	500	546	713
13.3278	428	912	537	496	711
13.3482	469	883	503	523	767
13.3686	463	884	494	489	804
13.389	463	904	521	538	783
13.4095	409	945	530	481	799
13.4299	438	926	565	470	817
13.4503	423	964	541	498	838
13.4707	453	971	505	518	825
13.4911	427	858	533	499	857
13.5115	468	901	524	522	868
13.532	445	918	539	476	865
13.5524	421	940	540	494	870
13.5728	483	947	543	459	991
13.5932	426	957	564	501	925
13.6136	462	976	504	520	962
13.634	460	997	538	502	1041
13.6545	440	943	567	455	961
13.6749	439	948	549	496	1045
13.6953	451	986	547	521	1105
13.7157	451	1055	534	483	1153
13.7361	426	950	530	461	1120
13.7565	460	1053	571	477	1205
13.7769	434	1088	542	493	1185
13.7973	454	1052	529	460	1218
13.8178	456	1079	515	469	1285
13.8382	448	1156	517	509	1348
13.8586	450	1160	518	476	1332
13.879	445	1164	494	490	1397
13.8994	402	1121	549	452	1455
13.9199	444	1152	502	517	1508
13.9403	437	1217	551	521	1563
13.9607	396	1181	501	487	1633
13.9811	417	1204	501	520	1564
14.0015	430	1202	534	474	1611
14.0219	409	1123	490	475	1651
14.0423	406	1155	490	511	1668
14.0627	424	1229	518	511	1698
14.0832	440	1225	491	500	1716
14.1036	403	1228	498	465	1616
14.124	396	1253	450	476	1645
14.1444	361	1159	461	423	1661
14.1648	411	1203	484	482	1608
14.1852	438	1182	492	425	1647
14.2057	460	1140	459	460	1507
14.2261	387	1137	438	433	1608
14.2465	421	1094	441	465	1565
14.2669	417	1141	450	462	1459
14.2873	403	1074	444	431	1383
14.3077	427	1074	456	414	1384
14.3282	370	1033	439	405	1312
14.3486	403	989	466	461	1313
14.369	409	1034	453	430	1196
14.3894	348	996	452	474	1205
14.4098	390	994	443	407	1127
14.4302	360	944	419	434	1127
14.4506	410	929	439	429	1047
14.4711	365	893	406	426	966
14.4915	399	888	403	378	958
14.5119	367	881	376	375	964
14.5323	442	789	434	391	903
14.5527	360	842	388	389	926
14.5731	431	787	425	403	839
14.5936	378	817	442	362	817
14.614	389	762	441	385	798
14.6344	356	778	423	407	705
14.6548	427	761	412	426	738
14.6752	360	825	393	416	701
14.6956	385	755	444	439	708
14.716	390	741	427	376	668
14.7365	379	829	418	387	703
14.7569	402	771	403	370	625
14.7773	347	722	387	353	643
14.7977	367	724	382	348	623
14.8181	335	726	398	352	620
14.8385	369	720	435	361	632
14.859	396	749	428	356	600
14.8794	381	719	418	348	641
14.8998	328	724	387	367	592
14.9202	381	667	354	374	599
14.9406	390	711	441	370	597
14.961	384	715	412	382	624
14.9814	351	702	375	374	604
15.0019	380	733	374	383	572
15.0223	368	679	411	384	567
15.0427	340	686	372	395	561
15.0631	374	693	421	408	533
15.0835	368	659	393	332	559
15.1039	371	663	402	376	568
15.1243	391	645	396	337	595
15.1448	370	679	386	349	532
15.1652	357	639	401	357	580
15.1856	338	628	364	407	569
15.206	335	626	375	371	566
15.2264	327	713	414	351	533
15.2468	329	650	415	376	570
15.2673	347	678	411	334	544
15.2877	404	691	394	398	574
15.3081	415	692	380	361	566
15.3285	341	676	363	346	531
15.3489	396	655	385	367	534
15.3693	414	726	422	398	533
15.3897	428	721	417	371	492
15.4102	431	699	400	373	581
15.4306	361	665	414	360	531
15.451	393	617	398	389	530
15.4714	368	679	395	359	507
15.4918	406	619	373	378	512
15.5122	343	608	388	369	542
15.5327	370	693	389	318	534
15.5531	349	674	405	360	507
15.5735	370	689	365	323	540
15.5939	371	695	347	365	553
15.6143	327	680	380	330	564
15.6347	345	686	376	363	519
15.6552	343	649	366	364	515
15.6756	356	679	363	370	551
15.696	349	674	348	353	535
15.7164	382	694	383	353	537
15.7368	308	710	387	326	571
15.7572	377	655	399	364	526
15.7776	346	700	365	358	544
15.7981	338	638	370	379	541
15.8185	336	689	375	346	536
15.8389	358	679	366	357	526
15.8593	332	665	413	354	549
15.8797	344	708	402	364	567
15.9001	360	680	400	367	594
15.9206	370	646	416	350	608
15.941	351	672	387	337	554
15.9614	379	706	403	345	644
15.9818	398	675	393	347	626
16.0022	351	703	433	354	593
16.0226	381	677	393	394	610
16.043	345	737	402	389	623
16.0635	307	726	409	381	620
16.0839	342	723	398	320	616
16.1043	359	756	421	356	632
16.1247	335	718	395	369	654
16.1451	378	736	429	398	622
16.1655	371	795	439	340	652
16.1859	324	753	430	412	674
16.2064	337	771	434	354	696
16.2268	413	806	394	340	718
16.2472	363	822	411	352	694
16.2676	392	836	449	358	708
16.288	350	894	460	395	730
16.3084	399	880	492	377	758
16.3289	371	895	491	401	803
16.3493	375	956	460	362	821
16.3697	369	875	471	332	785
16.3901	404	982	472	388	788
16.4105	362	1029	487	357	870
16.4309	391	1045	500	333	862
16.4514	391	1017	536	382	841
16.4718	377	1091	491	345	888
16.4922	398	1170	525	405	950
16.5126	359	1205	532	360	978
16.533	354	1239	556	397	1013
16.5534	341	1294	549	395	1047
16.5738	389	1365	499	383	1054
16.5943	394	1481	519	368	1106
16.6147	332	1528	545	366	1100
16.6351	356	1599	548	380	1139
16.6555	380	1605	573	406	1152
16.6759	385	1665	504	364	1227
16.6963	387	1742	545	345	1227
16.7168	387	1837	520	390	1283
16.7372	338	1934	495	376	1317
16.7576	374	1988	526	408	1387
16.778	403	2057	545	380	1426
16.7984	343	2060	526	373	1470
16.8188	356	2147	532	396	1472
16.8392	376	2282	491	384	1519
16.8597	368	2318	506	394	1558
16.8801	359	2260	483	328	1624
16.9005	363	2324	470	386	1610
16.9209	354	2348	514	373	1644
16.9413	359	2319	479	397	1644
16.9617	336	2296	450	423	1641
16.9822	360	2357	408	388	1641
17.0026	333	2197	472	395	1585
17.023	379	2183	473	372	1576
17.0434	343	2145	442	414	1567
17.0638	363	2064	400	416	1531
17.0842	349	2055	442	414	1542
17.1046	352	1944	415	392	1484
17.1251	309	2016	431	411	1446
17.1455	383	1898	432	389	1430
17.1659	377	1809	408	380	1302
17.1863	354	1581	383	404	1265
17.2067	353	1583	415	384	1289
17.2271	340	1458	426	398	1151
17.2476	366	1407	418	403	1266
17.268	353	1365	419	370	1115
17.2884	339	1310	364	400	1053
17.3088	328	1191	393	389	1003
17.3292	346	1135	396	360	973
17.3496	325	1101	356	404	957
17.37	352	1058	349	411	889
17.3905	343	1073	403	425	866
17.4109	333	1002	386	363	800
17.4313	360	846	391	403	844
17.4517	306	927	396	382	765
17.4721	326	885	389	413	675
17.4925	313	835	383	369	686
17.513	351	804	389	396	658
17.5334	313	788	368	346	664
17.5538	333	810	349	375	629
17.5742	330	719	381	364	581
17.5946	319	724	366	377	558
17.615	305	693	372	365	517
17.6354	310	699	390	351	583
17.6559	324	657	317	328	561
17.6763	325	640	376	352	523
17.6967	291	584	354	393	527
17.7171	324	628	339	398	499
17.7375	333	616	338	356	504
17.7579	330	618	361	376	465
17.7783	318	647	354	381	440
17.7988	344	558	387	338	477
17.8192	302	586	376	383	459
17.8396	305	573	387	351	426
17.86	329	510	376	383	439
17.8804	327	549	373	353	430
17.9008	318	570	335	337	455
17.9213	331	589	330	341	440
17.9417	323	552	348	369	450
17.9621	361	545	349	393	441
17.9825	327	513	363	366	473
18.0029	305	558	349	402	436
18.0233	305	548	412	393	434
18.0437	306	545	381	379	423
18.0642	321	572	365	371	406
18.0846	377	556	364	412	400
18.105	345	497	380	385	417
18.1254	328	520	371	363	432
18.1458	325	562	367	384	416
18.1662	329	534	378	382	426
18.1867	301	523	356	404	428
18.2071	327	530	359	373	427
18.2275	310	534	351	357	435
18.2479	320	535	373	354	407
18.2683	355	559	379	358	432
18.2887	314	510	332	373	361
18.3091	337	561	363	375	389
18.3296	321	512	371	389	421
18.35	313	523	351	370	431
18.3704	338	552	356	365	440
18.3908	342	565	360	360	383
18.4112	360	579	377	364	358
18.4316	340	578	370	377	439
18.452	361	620	371	343	407
18.4725	363	572	367	372	420
18.4929	356	550	361	405	420
18.5133	355	539	345	395	413
18.5337	341	549	330	338	403
18.5541	333	575	333	388	413
18.5745	353	569	350	363	435
18.595	325	554	385	375	405
18.6154	347	595	366	389	375
18.6358	308	535	361	379	446
18.6562	326	549	366	400	408
18.6766	364	502	349	394	413
18.697	360	577	347	372	433
18.7174	333	534	357	392	425
18.7379	340	562	372	394	406
18.7583	371	555	368	358	409
18.7787	327	547	351	393	442
18.7991	367	544	357	372	410
18.8195	348	512	399	388	458
18.84	321	510	398	395	416
18.8604	322	507	394	398	435
18.8808	343	532	369	386	433
18.9012	344	522	348	396	428
18.9216	405	522	347	373	381
18.942	370	500	397	395	404
18.9624	346	502	379	384	402
18.9828	390	492	327	386	395
19.0033	358	543	355	381	384
19.0237	393	488	387	389	396
19.0441	364	482	362	416	387
19.0645	386	553	350	386	409
19.0849	381	485	362	379	397
19.1053	353	557	391	378	428
19.1258	405	513	373	379	396
19.1462	406	616	386	373	378
19.1666	434	802	387	410	405
19.187	540	1195	392	391	389
19.2074	1008	1600	455	401	378
19.2278	1828	1738	618	436	410
19.2482	1467	1478	764	415	401
19.2687	1121	1103	620	427	401
19.2891	1011	899	615	425	417
19.3095	570	617	568	436	403
19.3299	381	526	408	407	381
19.3503	398	507	365	417	384
19.3707	374	474	359	382	375
19.3912	373	481	339	403	403
19.4116	361	466	400	390	425
19.432	385	479	369	396	405
19.4524	349	475	368	406	385
19.4728	354	490	373	383	363
19.4932	360	468	380	401	416
19.5136	360	506	387	439	387
19.5341	338	519	362	393	386
19.5545	372	476	348	381	373
19.5749	334	482	383	378	391
19.5953	346	436	359	384	404
19.6157	351	487	357	420	378
19.6361	321	433	307	423	366
19.6566	353	487	341	393	374
19.677	334	485	374	413	414
19.6974	336	409	386	415	370
19.7178	350	441	356	413	370
19.7382	350	443	360	383	384
19.7586	379	461	360	378	362
19.7791	335	497	364	425	395
19.7995	345	478	365	409	376
19.8199	361	455	357	417	397
19.8403	338	456	341	401	395
19.8607	369	453	349	400	395
19.8811	365	458	365	377	420
19.9015	346	454	367	388	389
19.922	364	479	380	416	428
19.9424	357	416	404	400	393
19.9628	382	481	360	398	389
19.9832	342	447	335	400	399
20.0036	353	465	419	421	442
20.024	344	420	364	388	421
20.0445	321	462	351	410	364
20.0649	345	461	376	379	381
20.0853	380	452	402	384	365
20.1057	364	479	399	395	404
20.1261	357	488	382	363	403
20.1465	376	469	357	392	405
20.1669	380	439	368	389	413
20.1874	372	438	405	366	391
20.2078	349	428	377	404	350
20.2282	352	455	393	407	401
20.2486	375	436	366	391	435
20.269	354	444	413	402	380
20.2894	338	432	375	379	411
20.3099	363	452	354	390	419
20.3303	325	438	362	445	402
20.3507	345	447	396	452	409
20.3711	374	468	388	422	380
20.3915	356	460	376	407	403
20.4119	358	435	361	409	406
20.4323	364	460	397	397	394
20.4528	343	449	359	435	382
20.4732	374	453	383	408	406
20.4936	331	458	376	407	377
20.514	343	470	367	414	380
20.5344	360	451	363	385	383
20.5548	355	466	386	419	392
20.5753	354	470	388	427	407
20.5957	360	446	345	399	417
20.6161	365	457	389	399	403
20.6365	376	452	370	404	402
20.6569	372	461	405	399	363
20.6773	333	435	349	415	429
20.6977	373	445	385	419	384
20.7182	373	468	369	398	407
20.7386	340	439	397	432	424
20.759	347	477	404	393	387
20.7794	368	493	377	394	424
20.7998	389	475	386	403	404
20.8202	367	428	358	428	387
20.8407	377	458	357	401	411
20.8611	396	454	392	405	409
20.8815	369	430	406	416	415
20.9019	372	450	401	431	394
20.9223	363	438	419	462	401
20.9427	375	435	353	418	384
20.9631	370	444	397	411	415
20.9836	362	446	399	439	368
21.004	330	454	382	414	397
21.0244	371	453	403	443	424
21.0448	345	452	394	411	420
21.0652	403	409	404	430	417
21.0856	370	438	393	427	424
21.106	370	465	389	380	444
21.1265	342	475	393	437	381
21.1469	421	417	363	459	432
21.1673	372	438	366	454	453
21.1877	364	439	393	463	442
21.2081	406	445	380	469	473
21.2285	368	453	405	452	456
21.249	345	459	378	471	510
21.2694	365	475	383	489	490
21.2898	388	439	399	474	505
21.3102	376	467	439	517	562
21.3306	314	473	426	592	567
21.351	352	497	427	580	570
21.3714	368	516	444	663	622
21.3919	392	518	426	675	675
21.4123	354	537	451	729	684
21.4327	373	573	456	742	683
21.4531	394	617	471	770	675
21.4735	367	584	440	719	673
21.4939	347	601	453	736	710
21.5144	374	651	485	641	581
21.5348	356	640	430	623	589
21.5552	348	601	403	592	586
21.5756	385	594	439	526	488
21.596	322	550	419	488	538
21.6164	404	487	399	441	511
21.6368	376	495	403	501	482
21.6573	379	460	392	505	432
21.6777	362	435	373	428	465
21.6981	377	441	406	454	457
21.7185	378	442	399	429	464
21.7389	344	449	434	398	423
21.7593	379	445	380	448	454
21.7797	379	439	389	435	419
21.8002	419	473	400	440	425
21.8206	381	384	387	438	409
21.841	369	468	361	445	471
21.8614	370	425	410	420	402
21.8818	404	452	401	410	408
21.9022	364	460	388	454	396
21.9227	363	462	379	412	423
21.9431	371	440	363	471	418
21.9635	373	457	400	479	414
21.9839	362	446	390	427	458
22.0043	399	491	420	447	441
22.0247	398	405	418	474	423
22.0451	369	439	441	476	431
22.0656	389	418	429	480	447
22.086	381	432	395	448	407
22.1064	400	445	373	456	447
22.1268	376	460	399	451	430
22.1472	377	450	418	435	418
22.1676	399	450	383	417	400
22.1881	395	460	406	444	405
22.2085	344	479	394	460	414
22.2289	369	444	391	435	429
22.2493	395	444	389	464	403
22.2697	395	432	416	446	421
22.2901	354	431	428	430	391
22.3105	383	479	421	452	432
22.331	367	430	417	398	404
22.3514	383	428	363	446	398
22.3718	374	428	401	390	407
22.3922	389	423	396	433	409
22.4126	398	442	406	386	438
22.4331	410	469	356	410	419
22.4535	381	457	419	431	394
22.4739	406	428	353	452	427
22.4943	403	400	388	427	428
22.5147	423	441	416	408	397
22.5351	407	407	351	397	387
22.5555	374	434	406	458	400
22.5759	394	466	379	435	413
22.5964	403	414	398	428	408
22.6168	372	448	407	427	374
22.6372	406	431	417	408	389
22.6576	365	442	377	428	414
22.678	386	469	444	414	419
22.6985	409	434	383	414	421
22.7189	426	432	395	408	385
22.7393	406	454	425	430	409
22.7597	383	442	401	423	417
22.7801	397	456	412	401	438
22.8005	405	439	384	366	421
22.8209	399	472	382	423	411
22.8413	442	468	404	431	402
22.8618	411	410	416	406	404
22.8822	458	442	384	423	389
22.9026	427	485	392	425	428
22.923	411	473	409	422	423
22.9434	424	457	376	396	392
22.9638	418	476	415	439	420
22.9843	428	482	412	430	464
23.0047	432	492	385	403	402
23.0251	399	502	411	446	449
23.0455	433	571	419	405	422
23.0659	488	802	415	471	418
23.0863	725	1055	464	401	417
23.1068	1117	1107	517	447	437
23.1272	1029	1000	652	478	405
23.1476	749	832	568	444	419
23.168	828	746	517	413	401
23.1884	667	611	541	441	408
23.2088	495	485	480	414	401
23.2292	411	447	440	422	440
23.2497	384	432	428	403	394
23.2701	389	441	397	456	374
23.2905	382	460	407	379	406
23.3109	385	462	380	395	431
23.3313	375	441	434	453	424
23.3517	424	438	429	426	434
23.3722	392	417	400	439	417
23.3926	411	448	447	423	410
23.413	385	396	416	390	393
23.4334	378	444	413	418	422
23.4538	441	449	393	470	420
23.4742	417	411	403	426	443
23.4946	428	447	418	419	411
23.5151	396	464	394	401	391
23.5355	434	423	435	457	461
23.5559	417	445	415	501	417
23.5763	400	495	459	481	419
23.5967	405	486	399	463	447
23.6171	393	519	412	457	459
23.6376	382	508	430	465	434
23.658	395	482	423	488	476
23.6784	363	519	437	478	407
23.6988	390	565	483	501	425
23.7192	410	488	422	504	452
23.7396	392	538	482	494	416
23.76	382	487	480	495	450
23.7805	428	456	470	522	450
23.8009	370	448	470	525	442
23.8213	371	488	448	520	477
23.8417	415	480	446	478	464
23.8621	396	476	432	496	462
23.8825	406	454	405	465	434
23.903	409	479	414	400	438
23.9234	357	462	431	482	427
23.9438	387	468	402	456	467
23.9642	392	405	429	428	420
23.9846	399	395	438	475	452
24.005	409	435	411	447	409
24.0254	386	429	387	419	381
24.0459	411	459	422	430	467
24.0663	381	465	387	426	452
24.0867	401	460	395	419	422
24.1071	410	429	402	406	424
24.1275	357	450	448	445	378
24.1479	381	459	413	431	431
24.1684	410	474	403	429	430
24.1888	386	442	409	426	370
24.2092	383	436	412	412	400
24.2296	391	424	414	437	397
24.25	456	454	408	432	412
24.2704	379	426	434	441	415
24.2908	381	430	412	452	418
24.3113	413	448	381	403	398
24.3317	398	457	404	416	408
24.3521	401	443	382	391	403
24.3725	404	439	354	440	429
24.3929	402	426	418	473	362
24.4133	394	438	438	414	373
24.4337	405	439	401	403	409
24.4542	410	438	393	460	392
24.4746	413	441	412	436	410
24.495	400	389	407	428	408
24.5154	382	473	378	400	462
24.5358	372	471	411	422	400
24.5562	391	428	445	415	400
24.5767	395	423	374	451	412
24.5971	370	430	437	381	427
24.6175	398	444	377	390	401
24.6379	364	424	391	413	414
24.6583	364	476	405	404	414
24.6787	394	460	373	411	382
24.6991	371	423	429	411	404
24.7196	334	461	412	372	421
24.74	417	455	399	392	366
24.7604	385	396	387	453	350
24.7808	397	431	427	413	403
24.8012	337	432	378	398	388
24.8216	356	434	375	400	436
24.8421	405	417	428	411	400
24.8625	414	469	445	398	382
24.8829	357	449	366	413	388
24.9033	428	479	365	388	413
24.9237	401	487	444	428	423
24.9441	409	461	390	400	413
24.9645	424	463	382	433	375
24.985	408	458	378	400	414
25.0054	401	420	407	399	429
25.0258	356	451	410	367	456
25.0462	385	429	411	403	421
25.0666	339	448	352	372	405
25.087	388	481	413	409	430
25.1075	416	465	384	402	403
25.1279	349	456	374	440	398
25.1483	398	484	378	428	411
25.1687	373	484	384	431	411
25.1891	390	490	402	432	393
25.2095	385	463	383	402	377
25.2299	402	514	406	468	421
25.2504	408	466	385	435	396
25.2708	399	539	400	407	381
25.2912	389	496	365	397	393
25.3116	383	506	392	378	431
25.332	388	562	399	437	402
25.3524	408	555	417	393	404
25.3729	390	538	381	411	450
25.3933	389	556	382	394	433
25.4137	373	542	382	400	397
25.4341	357	547	415	399	349
25.4545	404	584	407	407	466
25.4749	383	563	381	405	435
25.4953	391	575	381	413	425
25.5158	390	551	376	418	411
25.5362	415	557	345	395	412
25.5566	364	546	387	382	432
25.577	393	605	405	413	410
25.5974	388	552	408	406	412
25.6178	390	555	394	372	404
25.6383	384	545	417	422	423
25.6587	382	562	344	457	435
25.6791	376	527	392	418	405
25.6995	364	537	420	402	399
25.7199	384	499	374	399	409
25.7403	392	537	394	367	408
25.7608	386	536	396	380	446
25.7812	383	523	390	420	392
25.8016	391	513	352	415	404
25.822	355	537	360	379	439
25.8424	398	548	360	410	434
25.8628	377	529	387	400	387
25.8832	394	495	390	370	395
25.9036	427	480	390	402	407
25.9241	390	503	416	371	381
25.9445	371	500	405	422	416
25.9649	385	504	368	372	405
25.9853	374	471	374	420	415
26.0057	364	465	395	383	412
26.0262	357	429	373	400	400
26.0466	401	432	389	348	389
26.067	358	411	368	381	401
26.0874	364	439	391	388	378
26.1078	375	436	379	429	419
26.1282	385	410	382	401	393
26.1486	383	437	374	416	357
26.169	378	406	372	402	392
26.1895	399	424	342	384	406
26.2099	349	433	407	397	400
26.2303	396	411	398	387	418
26.2507	396	411	372	385	389
26.2711	373	442	369	409	364
26.2916	345	432	387	375	392
26.312	357	410	365	389	356
26.3324	397	425	358	384	383
26.3528	352	422	376	407	395
26.3732	372	435	414	422	362
26.3936	388	410	387	395	347
26.414	359	397	367	343	410
26.4344	421	460	377	419	407
26.4549	383	434	417	398	372
26.4753	356	383	376	412	389
26.4957	384	413	350	356	357
26.5161	397	409	348	405	339
26.5365	393	389	386	384	354
26.557	363	384	364	378	392
26.5774	390	407	345	337	370
26.5978	371	390	383	384	335
26.6182	348	424	373	357	360
26.6386	395	406	377	401	381
26.659	372	414	350	391	318
26.6794	375	395	362	365	374
26.6999	368	397	368	352	366
26.7203	375	392	398	393	373
26.7407	368	398	384	379	394
26.7611	392	397	382	364	360
26.7815	347	367	373	399	379
26.8019	376	416	398	386	372
26.8224	366	417	359	387	380
26.8428	370	386	363	370	391
26.8632	387	420	360	383	399
26.8836	415	401	365	362	385
26.904	400	407	367	340	391
26.9244	354	378	362	358	389
26.9448	382	381	372	375	392
26.9653	343	433	356	351	373
26.9857	399	402	361	411	349
27.0061	386	418	366	378	353
27.0265	415	430	363	352	402
27.0469	367	437	402	373	380
27.0673	413	403	370	406	395
27.0877	383	406	390	383	355
27.1082	377	410	400	349	371
27.1286	385	408	395	380	342
27.149	367	416	353	376	372
27.1694	367	397	386	367	353
27.1898	350	390	330	373	332
27.2102	366	393	344	388	319
27.2307	329	392	383	374	326
27.2511	378	406	374	401	361
27.2715	355	357	348	382	356
27.2919	352	384	350	372	379
27.3123	371	409	348	357	393
27.3327	339	363	338	373	307
27.3531	346	446	361	349	371
27.3736	345	376	385	362	334
27.394	347	361	375	363	378
27.4144	382	405	340	355	377
27.4348	374	369	364	372	355
27.4552	362	366	376	370	403
27.4756	374	381	373	349	351
27.4961	317	372	366	394	361
27.5165	355	385	347	357	337
27.5369	325	376	378	341	393
27.5573	339	382	380	371	346
27.5777	344	375	361	368	392
27.5981	347	384	357	335	327
27.6185	378	394	382	366	363
27.639	366	381	399	382	354
27.6594	321	354	355	376	372
27.6798	329	390	365	387	387
27.7002	360	355	347	352	368
27.7206	325	388	338	347	353
27.741	357	354	333	359	352
27.7614	362	368	375	330	336
27.7819	332	349	332	405	370
27.8023	326	380	373	387	365
27.8227	336	381	375	353	331
27.8431	362	368	347	329	392
27.8635	348	372	351	354	360
27.8839	326	374	344	353	351
27.9044	311	364	358	364	357
27.9248	321	353	349	364	334
27.9452	349	376	351	388	336
27.9656	352	346	359	366	356
27.986	365	404	384	375	363
28.0064	339	392	331	346	397
28.0268	306	374	365	335	345
28.0473	350	383	302	376	351
28.0677	329	348	325	354	337
28.0881	321	396	368	370	342
28.1085	379	332	332	365	347
28.1289	327	391	339	335	342
28.1493	346	404	377	362	324
28.1698	356	398	356	366	348
28.1902	337	375	366	365	357
28.2106	322	367	367	346	355
28.231	341	372	372	345	336
28.2514	358	381	325	350	339
28.2718	327	356	319	342	327
28.2922	346	387	313	358	354
28.3127	365	365	338	372	365
28.3331	360	348	353	321	320
28.3535	339	350	372	359	381
28.3739	351	358	354	324	334
28.3943	329	357	348	347	326
28.4147	332	387	336	362	344
28.4352	365	360	350	350	304
28.4556	347	368	329	312	348
28.476	321	380	327	323	356
28.4964	354	353	343	333	339
28.5168	302	323	343	343	331
28.5372	334	395	322	319	343
28.5576	325	377	335	387	342
28.5781	332	354	333	357	325
28.5985	327	380	317	377	348
28.6189	323	358	348	360	337
28.6393	316	368	361	342	326
28.6597	311	350	335	352	320
28.6801	317	345	307	340	314
28.7006	321	359	356	352	349
28.721	334	376	344	319	348
28.7414	296	373	329	332	330
28.7618	351	368	346	354	338
28.7822	347	356	321	353	335
28.8026	326	360	324	328	341
28.823	337	343	340	336	337
28.8435	315	374	366	353	350
28.8639	306	362	323	318	364
28.8843	324	342	343	344	335
28.9047	349	354	323	338	316
28.9251	306	369	331	347	352
28.9455	341	387	322	334	331
28.966	346	321	359	334	294
28.9864	327	358	354	340	340
29.0068	348	375	350	304	345
29.0272	322	357	352	322	349
29.0476	348	360	335	343	356
29.068	302	349	320	308	334
29.0885	311	340	299	357	312
29.1089	333	360	318	325	336
29.1293	309	316	345	321	335
29.1497	317	336	369	348	310
29.1701	301	365	305	355	332
29.1905	342	325	332	359	336
29.2109	343	345	344	332	317
29.2314	344	350	332	338	332
29.2518	304	348	310	305	335
29.2722	309	355	313	335	324
29.2926	339	343	329	344	330
29.313	311	362	346	333	341
29.3334	292	360	324	324	303
29.3539	341	332	299	324	331
29.3743	354	346	347	342	302
29.3947	323	314	341	339	341
29.4151	323	355	309	337	328
29.4355	319	326	304	346	343
29.4559	318	297	315	306	316
29.4763	326	343	342	341	332
29.4968	323	331	340	304	337
29.5172	311	335	341	373	320
29.5376	290	355	352	353	327
29.558	319	352	318	327	300
29.5784	320	355	316	306	364
29.5988	312	341	324	303	307
29.6193	310	330	281	354	285
29.6397	322	323	313	290	363
29.6601	339	368	323	346	360
29.6805	317	302	280	330	325
29.7009	301	317	307	310	310
29.7213	325	313	307	311	290
29.7417	286	340	346	305	331
29.7622	312	331	330	357	332
29.7826	311	325	300	341	302
29.803	329	334	304	327	325
29.8234	338	350	316	293	314
29.8438	336	318	298	322	339
29.8642	307	326	285	317	316
29.8847	316	328	300	291	369
29.9051	343	339	316	333	336
29.9255	329	351	322	350	283
29.9459	334	325	284	325	336
29.9663	336	347	308	316	324
29.9867	270	339	298	334	305
30.0071	328	338	298	331	301
30.0276	309	360	358	304	315
30.048	316	340	278	308	307
30.0684	328	352	292	313	304
30.0888	317	316	341	313	330
30.1092	307	302	334	348	274
30.1296	275	336	299	310	336
30.1501	303	316	320	338	336
30.1705	281	303	301	342	305
30.1909	297	321	325	313	322
30.2113	343	318	297	316	325
30.2317	323	311	328	318	301
30.2521	336	335	328	320	291
30.2725	292	321	291	290	338
30.293	302	304	307	334	338
30.3134	299	300	306	318	286
30.3338	301	341	335	312	325
30.3542	312	314	301	334	288
30.3746	326	308	317	331	290
30.395	336	330	339	360	337
30.4154	280	322	321	330	333
30.4359	287	371	300	329	303
30.4563	288	358	299	315	298
30.4767	287	308	302	295	326
30.4971	311	335	319	308	321
30.5175	281	317	324	301	288
30.5379	292	344	296	315	332
30.5584	287	310	335	304	301
30.5788	324	338	310	334	329
30.5992	339	337	288	333	296
30.6196	330	327	274	285	291
30.64	337	321	287	285	324
30.6604	320	356	305	328	293
30.6808	350	310	271	278	285
30.7013	301	354	300	309	300
30.7217	293	335	303	315	302
30.7421	323	327	308	298	307
30.7625	315	355	312	322	320
30.7829	317	340	317	282	309
30.8033	321	333	312	291	309
30.8238	327	333	320	294	331
30.8442	337	330	304	298	322
30.8646	301	360	299	320	310
30.885	370	364	293	311	325
30.9054	382	513	291	324	266
30.9258	484	734	330	293	295
30.9462	778	833	371	297	294
30.9667	944	708	427	308	303
30.9871	661	632	419	319	301
31.0075	485	635	416	341	310
31.0279	592	552	345	285	303
31.0483	580	543	356	316	328
31.0687	414	414	355	342	288
31.0892	362	330	332	242	286
31.1096	316	330	302	292	307
31.13	329	316	313	291	290
31.1504	326	331	259	287	271
31.1708	296	334	341	301	303
31.1912	319	297	275	282	307
31.2116	321	302	284	298	304
31.2321	290	333	314	286	300
31.2525	278	344	330	305	292
31.2729	282	311	289	306	325
31.2933	307	299	309	251	308
31.3137	290	324	309	274	307
31.3341	321	335	276	315	286
31.3545	290	278	272	286	295
31.375	282	333	333	318	300
31.3954	306	282	307	302	290
31.4158	294	326	272	288	267
31.4362	285	295	306	310	323
31.4566	279	294	281	298	287
31.477	293	291	282	272	286
31.4975	267	299	265	280	279
31.5179	253	313	283	292	311
31.5383	299	285	303	322	302
31.5587	288	289	271	314	294
31.5791	307	314	290	297	304
31.5995	286	295	261	290	318
31.6199	281	298	279	318	305
31.6404	278	296	301	300	298
31.6608	265	347	271	298	326
31.6812	292	289	300	288	306
31.7016	287	326	278	305	308
31.722	278	328	287	315	292
31.7424	297	317	313	294	285
31.7629	278	312	293	294	266
31.7833	283	320	257	306	277
31.8037	284	325	292	262	321
31.8241	299	306	305	278	276
31.8445	256	305	280	298	268
31.8649	273	324	301	294	280
31.8853	264	275	280	299	280
31.9058	246	303	269	287	300
31.9262	280	279	296	286	258
31.9466	263	305	282	311	289
31.967	284	323	301	290	253
31.9874	279	308	308	277	283
32.0078	251	272	281	271	311
32.0283	251	308	286	284	291
32.0487	301	322	276	304	314
32.0691	251	323	298	281	290
32.0895	295	294	299	287	276
32.1099	265	308	304	301	306
32.1303	277	289	293	284	262
32.1508	256	294	296	305	273
32.1712	270	266	294	305	277
32.1916	289	309	260	289	270
32.212	284	281	298	287	274
32.2324	258	283	282	317	263
32.2528	271	276	263	309	273
32.2732	256	301	261	260	284
32.2937	250	306	291	294	271
32.3141	279	311	292	270	257
32.3345	281	296	288	299	293
32.3549	269	295	272	271	277
32.3753	246	291	309	305	301
32.3957	276	267	279	284	289
32.4162	284	293	262	298	294
32.4366	275	319	255	280	286
32.457	267	307	243	276	293
32.4774	269	261	274	290	278
32.4978	286	274	271	302	284
32.5182	261	278	266	285	284
32.5386	259	270	252	255	273
32.5591	296	278	281	278	295
32.5795	248	315	270	272	300
32.5999	251	278	270	282	268
32.6203	257	287	277	296	263
32.6407	285	296	269	251	280
32.6611	307	297	265	265	278
32.6816	266	274	252	278	265
32.702	290	330	284	282	287
32.7224	261	270	269	261	294
32.7428	254	292	275	277	281
32.7632	241	297	282	276	330
32.7836	269	276	259	258	279
32.804	298	272	305	286	253
32.8245	243	301	250	265	248
32.8449	289	333	287	295	277
32.8653	248	297	260	272	293
32.8857	238	289	272	278	249
32.9061	254	270	313	298	253
32.9265	270	267	279	294	301
32.947	278	267	274	289	299
32.9674	243	289	283	248	264
32.9878	233	299	276	256	273
33.0082	267	295	263	280	248
33.0286	286	259	262	298	266
33.049	294	297	307	256	258
33.0694	290	281	266	262	255
33.0899	244	284	274	280	299
33.1103	246	260	289	268	286
33.1307	256	304	264	269	262
33.1511	262	272	260	270	282
33.1715	233	264	276	232	297
33.1919	241	279	255	270	270
33.2124	284	290	281	257	274
33.2328	282	263	256	290	272
33.2532	255	285	250	272	269
33.2736	245	249	260	288	287
33.294	263	300	280	254	278
33.3144	269	261	228	252	242
33.3348	268	288	235	281	257
33.3553	261	281	260	258	262
33.3757	264	277	250	235	263
33.3961	269	270	247	264	286
33.4165	246	263	258	255	246
33.4369	246	289	276	263	251
33.4573	290	277	289	294	266
33.4778	264	306	238	267	249
33.4982	290	255	250	261	265
33.5186	244	276	246	250	292
33.539	271	303	255	279	271
33.5594	269	281	278	249	270
33.5798	243	261	245	302	244
33.6002	258	267	227	278	263
33.6207	256	263	256	276	248
33.6411	259	254	243	245	279
33.6615	251	261	245	263	243
33.6819	248	268	279	279	268
33.7023	255	282	218	272	243
33.7227	269	275	256	257	268
33.7431	238	286	228	264	237
33.7636	245	262	248	264	250
33.784	259	280	242	253	259
33.8044	253	263	245	272	259
33.8248	241	286	240	250	250
33.8452	267	256	266	220	260
33.8656	247	252	259	256	271
33.886	264	289	243	240	247
33.9065	263	275	244	263	266
33.9269	250	259	260	241	251
33.9473	258	282	254	272	269
33.9677	278	253	234	244	269
33.9881	245	280	249	271	235
34.0085	237	265	251	239	300
34.029	281	264	278	241	227
34.0494	254	283	238	248	271
34.0698	226	270	242	262	262
34.0902	229	256	264	254	277
34.1106	237	294	229	261	251
34.131	227	281	259	260	238
34.1514	258	273	238	265	236
34.1719	248	266	245	249	224
34.1923	233	264	250	252	246
34.2127	231	268	265	281	287
34.2331	251	279	218	257	273
34.2535	215	283	230	274	258
34.2739	247	246	225	252	237
34.2944	273	264	249	231	242
34.3148	246	269	244	239	266
34.3352	217	288	255	244	266
34.3556	238	284	218	258	252
34.376	247	255	245	238	247
34.3964	254	290	255	226	252
34.4168	239	231	229	251	262
34.4373	231	279	254	252	234
34.4577	243	265	250	244	247
34.4781	268	243	226	243	271
34.4985	241	270	241	253	251
34.5189	237	290	221	241	231
34.5393	235	248	229	226	231
34.5598	224	251	233	271	244
34.5802	243	255	243	259	253
34.6006	236	269	276	234	237
34.621	243	270	259	220	224
34.6414	243	261	235	237	235
34.6618	224	259	247	226	251
34.6823	236	268	257	274	262
34.7027	241	281	263	230	249
34.7231	271	285	218	242	238
34.7435	234	294	249	261	225
34.7639	213	260	248	259	224
34.7843	249	267	222	231	220
34.8047	234	266	226	254	222
34.8252	195	260	247	251	222
34.8456	255	248	226	225	228
34.866	215	266	244	258	226
34.8864	250	268	232	256	254
34.9068	277	273	233	211	234
34.9272	251	294	223	272	217
34.9477	235	256	241	235	299
34.9681	266	247	231	246	223
34.9885	244	233	237	238	227
35.0089	255	284	231	272	244
35.0293	239	239	222	235	225
35.0497	246	258	217	227	258
35.0701	261	249	253	233	250
35.0906	223	244	233	257	247
35.111	251	263	256	251	229
35.1314	234	248	243	238	235
35.1518	187	239	247	245	217
35.1722	185	238	243	227	240
35.1926	234	267	235	205	220
35.2131	237	241	214	257	223
35.2335	232	234	228	260	222
35.2539	241	260	231	268	241
35.2743	240	241	212	226	249
35.2947	251	230	215	242	196
35.3151	231	290	229	238	208
35.3355	235	241	261	227	222
35.356	194	241	248	224	231
35.3764	217	253	235	206	198
35.3968	221	254	216	260	217
35.4172	246	239	241	225	218
35.4376	224	239	219	247	229
35.458	189	257	249	231	237
35.4785	207	253	213	246	178
35.4989	216	256	226	246	236
35.5193	223	241	232	245	227
35.5397	193	276	229	229	224
35.5601	259	238	211	204	236
35.5805	228	251	206	223	195
35.6009	191	236	228	247	206
35.6214	224	229	231	264	187
35.6418	236	257	253	208	221
35.6622	240	260	255	261	187
35.6826	238	239	258	251	222
35.703	229	242	204	238	232
35.7234	196	247	222	263	242
35.7439	216	244	244	232	214
35.7643	211	244	209	225	226
35.7847	231	238	224	240	263
35.8051	206	262	209	207	237
35.8255	228	230	240	230	228
35.8459	227	238	217	226	205
35.8663	222	233	225	243	242
35.8868	224	229	194	233	230
35.9072	244	217	233	212	238
35.9276	203	230	216	240	240
35.948	211	230	208	225	244
35.9684	236	237	204	251	240
35.9888	209	255	244	217	201
36.0093	214	246	208	232	221
36.0297	209	195	189	235	207
36.0501	236	245	194	213	225
36.0705	220	233	227	233	225
36.0909	208	219	199	204	224
36.1113	246	233	202	206	234
36.1317	209	254	243	219	213
36.1522	245	260	201	212	204
36.1726	233	253	223	247	227
36.193	224	248	224	228	239
36.2134	214	241	218	232	234
36.2338	229	231	200	221	195
36.2542	194	211	212	239	214
36.2747	210	227	195	212	196
36.2951	193	236	210	239	206
36.3155	228	243	235	225	198
36.3359	214	242	220	232	207
36.3563	225	241	199	200	221
36.3767	205	219	208	228	211
36.3971	202	241	222	218	204
36.4176	205	213	190	209	196
36.438	234	228	218	197	227
36.4584	206	220	241	240	200
36.4788	218	231	214	204	224
36.4992	207	213	213	217	210
36.5196	221	222	206	215	210
36.5401	220	252	209	203	206
36.5605	205	228	207	228	185
36.5809	192	265	201	204	210
36.6013	187	236	216	217	203
36.6217	207	220	205	198	202
36.6421	218	218	205	226	209
36.6625	241	265	191	233	219
36.683	224	228	206	210	210
36.7034	195	220	213	199	231
36.7238	197	231	210	224	237
36.7442	199	227	199	197	207
36.7646	201	259	213	204	200
36.785	203	215	195	249	221
36.8055	214	242	215	211	209
36.8259	213	220	208	181	221
36.8463	198	234	201	229	202
36.8667	222	262	191	205	208
36.8871	220	227	217	229	224
36.9075	191	249	194	220	205
36.9279	215	202	193	177	206
36.9484	205	241	216	191	202
36.9688	215	226	202	224	203
36.9892	217	226	216	199	208
37.0096	198	192	228	218	204
37.03	234	218	207	186	183
37.0504	204	221	208	225	204
37.0709	198	218	183	178	192
37.0913	221	223	200	223	206
37.1117	221	232	203	222	194
37.1321	206	235	199	225	200
37.1525	203	204	205	207	203
37.1729	195	195	199	187	216
37.1933	178	231	178	202	210
37.2138	177	195	195	206	209
37.2342	170	239	207	234	187
37.2546	193	238	223	198	198
37.275	206	229	197	207	189
37.2954	192	264	207	196	196
37.3158	192	213	210	205	203
37.3362	179	256	186	232	198
37.3567	193	226	199	231	194
37.3771	191	224	218	197	210
37.3975	198	233	221	218	194
37.4179	179	223	223	202	201
37.4383	193	216	175	209	196
37.4587	198	221	208	209	204
37.4792	219	215	202	234	215
37.4996	178	207	188	192	196
37.52	205	209	204	205	189
37.5404	227	208	218	210	221
37.5608	191	213	179	171	215
37.5812	200	209	204	193	198
37.6016	179	249	187	220	181
37.6221	203	211	167	207	185
37.6425	201	206	219	211	189
37.6629	183	193	198	203	217
37.6833	204	204	196	205	209
37.7037	203	195	173	180	205
37.7241	191	205	208	218	199
37.7446	188	204	198	205	212
37.765	199	203	183	201	228
37.7854	183	224	197	229	192
37.8058	211	219	182	208	184
37.8262	200	224	194	175	196
37.8466	183	246	215	189	192
37.867	187	233	186	170	228
37.8875	196	210	181	191	209
37.9079	208	194	220	221	202
37.9283	206	218	195	203	211
37.9487	167	200	189	191	209
37.9691	206	237	167	186	231
37.9895	215	213	179	208	205
38.01	186	210	195	233	209
38.0304	189	215	189	193	199
38.0508	190	205	186	211	209
38.0712	189	225	216	218	184
38.0916	190	193	207	216	217
38.112	181	223	209	204	184
38.1324	200	218	196	197	190
38.1529	186	202	210	205	235
38.1733	201	211	186	194	194
38.1937	201	226	173	193	186
38.2141	198	217	194	178	187
38.2345	190	216	180	196	203
38.2549	203	223	187	190	180
38.2754	194	252	203	221	184
38.2958	191	203	183	201	197
38.3162	188	232	200	180	205
38.3366	202	232	185	203	202
38.357	214	194	205	217	190
38.3774	196	230	201	215	160
38.3978	181	214	214	203	195
38.4183	213	230	186	190	221
38.4387	176	236	201	190	206
38.4591	186	232	202	199	191
38.4795	189	235	192	191	198
38.4999	172	232	177	198	197
38.5203	203	238	206	205	214
38.5408	202	216	186	208	184
38.5612	182	243	194	171	204
38.5816	187	222	192	202	192
38.602	207	208	190	191	180
38.6224	175	235	186	169	185
38.6428	197	225	216	211	173
38.6632	199	226	163	211	212
38.6837	209	224	195	177	194
38.7041	193	234	171	180	203
38.7245	207	239	205	173	204
38.7449	201	238	189	211	206
38.7653	239	245	154	194	192
38.7857	206	240	189	181	190
38.8062	179	234	220	193	202
38.8266	212	232	213	180	188
38.847	229	222	192	207	190
38.8674	223	256	182	188	171
38.8878	239	338	203	194	204
38.9082	267	439	195	205	172
38.9286	404	658	256	184	203
38.9491	624	679	297	194	199
38.9695	751	572	289	219	187
38.9899	490	485	321	214	205
39.0103	369	409	292	211	190
39.0307	332	437	233	200	215
39.0511	425	499	263	200	190
39.0716	456	431	273	207	187
39.092	372	338	258	195	182
39.1124	270	270	223	190	190
39.1328	231	227	194	198	164
39.1532	198	238	227	203	193
39.1736	194	226	181	205	180
39.194	192	230	182	162	195
39.2145	178	256	205	188	192
39.2349	189	242	192	217	215
39.2553	189	232	190	169	184
39.2757	193	215	214	192	211
39.2961	205	216	182	188	157
39.3165	163	229	175	190	203
39.337	209	210	217	170	180
39.3574	173	224	168	180	191
39.3778	196	225	166	229	177
39.3982	183	187	171	203	213
39.4186	168	217	198	203	164
39.439	193	219	181	181	190
39.4594	204	225	171	219	200
39.4799	189	204	184	200	191
39.5003	197	204	180	183	193
39.5207	192	219	200	190	164
39.5411	203	228	186	180	198
39.5615	183	234	188	195	188
39.5819	180	203	172	192	200
39.6024	184	203	192	200	162
39.6228	173	205	192	177	200
39.6432	183	221	191	188	172
39.6636	177	212	163	200	197
39.684	202	202	186	211	189
39.7044	170	215	182	186	159
39.7248	159	231	182	219	209
39.7453	164	209	151	179	191
39.7657	201	215	195	195	194
39.7861	176	214	191	195	174
39.8065	177	236	194	189	188
39.8269	184	220	180	202	201
39.8473	170	205	181	187	163
39.8678	191	195	169	185	195
39.8882	191	210	209	166	183
39.9086	155	210	179	188	214
39.929	169	199	162	187	192
39.9494	205	192	175	197	184
39.9698	192	213	167	199	193
39.9902	168	193	177	208	186
40.0107	182	223	179	164	173
40.0311	194	201	187	176	189
40.0515	195	178	188	203	187
40.0719	190	208	200	186	180
40.0923	210	212	172	194	184
40.1127	178	205	183	171	178
40.1332	154	205	189	170	191
40.1536	194	228	210	196	176
40.174	188	208	172	187	185
40.1944	192	227	187	195	188
40.2148	176	232	185	184	175
40.2352	185	207	191	199	180
40.2556	173	206	183	191	162
40.2761	172	207	201	211	177
40.2965	182	180	186	194	186
40.3169	175	211	197	204	196
40.3373	213	225	198	178	178
40.3577	175	237	180	195	172
40.3781	179	202	180	202	175
40.3986	151	192	183	195	196
40.419	186	201	183	198	207
40.4394	187	194	182	190	185
40.4598	184	200	197	217	177
40.4802	177	209	161	169	198
40.5006	182	223	171	184	162
40.521	172	211	175	163	203
40.5415	178	221	176	200	177
40.5619	185	220	183	175	182
40.5823	206	201	194	182	190
40.6027	200	191	205	150	190
40.6231	178	197	169	205	211
40.6435	208	209	182	168	180
40.6639	183	202	191	199	188
40.6844	184	205	167	198	191
40.7048	201	217	205	161	194
40.7252	183	221	175	186	200
40.7456	185	192	186	207	165
40.766	184	196	176	192	185
40.7864	183	198	180	184	156
40.8069	212	205	174	175	183
40.8273	175	210	185	190	175
40.8477	177	196	205	207	173
40.8681	175	205	179	200	175
40.8885	183	205	161	199	186
40.9089	190	229	207	177	145
40.9293	184	218	194	170	179
40.9498	156	199	185	207	178
40.9702	187	202	189	186	169
40.9906	182	192	193	181	174
41.011	180	211	196	167	174
41.0314	165	199	198	186	187
41.0518	200	202	198	197	172
41.0723	175	208	162	178	174
41.0927	166	205	184	183	198
41.1131	186	183	198	203	180
41.1335	182	202	184	174	190
41.1539	180	214	188	183	173
41.1743	168	219	199	194	189
41.1947	175	218	182	189	200
41.2152	195	208	195	183	198
41.2356	183	226	177	198	181
41.256	166	198	184	199	185
41.2764	178	205	172	188	174
41.2968	184	221	167	212	195
41.3172	168	216	181	197	192
41.3377	193	191	187	208	161
41.3581	175	210	165	215	196
41.3785	175	208	202	181	185
41.3989	160	186	179	197	172
41.4193	174	230	196	200	173
41.4397	187	200	194	193	191
41.4601	163	204	176	180	202
41.4806	169	203	188	175	176
41.501	150	195	187	215	189
41.5214	166	167	182	201	199
41.5418	161	206	181	173	180
41.5622	154	180	208	207	164
41.5826	176	182	180	186	192
41.6031	157	226	180	201	194
41.6235	175	190	161	182	176
41.6439	168	199	178	180	174
41.6643	182	194	177	207	183
41.6847	165	212	191	194	199
41.7051	191	193	177	194	196
41.7255	180	238	170	218	173
41.746	175	213	192	173	174
41.7664	177	213	165	189	182
41.7868	177	219	195	188	176
41.8072	174	198	188	196	182
41.8276	181	190	173	202	188
41.848	172	222	183	176	167
41.8685	197	191	172	166	170
41.8889	179	205	170	188	180
41.9093	193	215	162	196	188
41.9297	184	229	196	184	197
41.9501	172	215	174	192	172
41.9705	170	209	168	192	183
41.9909	190	243	187	183	186
42.0114	174	195	198	158	209
42.0318	180	229	192	187	184
42.0522	172	190	223	165	182
42.0726	192	205	178	179	177
42.093	161	211	161	169	188
42.1134	176	216	180	186	192
42.1339	172	217	189	195	187
42.1543	183	189	169	198	182
42.1747	165	213	172	203	185
42.1951	160	207	187	192	167
42.2155	185	179	162	183	184
42.2359	164	170	177	188	171
42.2563	202	214	148	176	188
42.2768	176	219	174	173	191
42.2972	188	212	161	201	189
42.3176	196	223	165	188	197
42.338	179	189	170	187	201
42.3584	180	174	194	176	163
42.3788	188	219	179	174	171
42.3993	166	229	199	185	171
42.4197	184	187	168	200	162
42.4401	167	198	171	171	181
42.4605	181	207	180	185	170
42.4809	202	196	183	160	195
42.5013	156	215	188	189	178
42.5217	190	204	185	203	173
42.5422	182	190	165	187	181
42.5626	167	201	172	171	168
42.583	168	188	181	184	202
42.6034	177	197	174	163	174
42.6238	164	202	203	178	186
42.6442	192	201	186	181	164
42.6647	166	196	176	176	175
42.6851	165	198	196	142	182
42.7055	193	230	194	186	166
42.7259	169	183	168	194	191
42.7463	158	182	162	192	197
42.7667	193	210	169	154	162
42.7871	192	197	182	189	191
42.8076	150	211	171	184	189
42.828	176	191	205	178	193
42.8484	161	197	211	171	181
42.8688	146	179	175	210	172
42.8892	165	205	190	185	205
42.9096	199	203	205	197	189
42.9301	158	192	176	199	187
42.9505	160	209	177	178	164
42.9709	174	221	183	167	158
42.9913	196	174	184	184	176
43.0117	182	213	175	183	157
43.0321	188	212	182	182	183
43.0525	199	190	193	178	164
43.073	169	234	175	196	165
43.0934	162	210	198	174	184
43.1138	142	181	189	199	176
43.1342	169	208	156	177	185
43.1546	175	201	145	161	191
43.175	173	235	151	169	203
43.1955	187	194	183	194	164
43.2159	175	191	170	191	194
43.2363	171	196	182	160	181
43.2567	163	209	181	174	205
43.2771	199	235	170	195	185
43.2975	192	212	167	160	182
43.3179	176	207	156	186	184
43.3384	184	192	196	190	181
43.3588	177	211	186	200	180
43.3792	182	213	174	161	178
43.3996	180	194	159	180	175
43.42	156	190	168	203	168
43.4404	180	208	174	158	174
43.4609	190	200	185	207	159
43.4813	209	213	151	165	160
43.5017	155	210	149	179	197
43.5221	172	206	167	209	194
43.5425	166	201	180	195	161
43.5629	176	222	184	183	174
43.5833	150	231	155	181	174
43.6038	177	188	166	172	188
43.6242	198	223	157	165	198
43.6446	178	190	172	200	169
43.665	175	173	166	191	188
43.6854	158	196	197	190	169
43.7058	184	183	186	195	187
43.7263	193	208	161	165	155
43.7467	178	191	182	166	185
43.7671	166	213	178	188	189
43.7875	160	213	179	156	183
43.8079	156	231	187	178	181
43.8283	159	196	195	175	205
43.8487	157	212	174	192	184
43.8692	155	220	175	195	160
43.8896	177	197	191	194	190
43.91	162	202	157	174	169
43.9304	160	179	160	191	186
43.9508	173	197	161	185	166
43.9712	188	209	152	178	195
43.9916	165	225	165	217	197
44.0121	169	207	170	185	185
44.0325	165	202	171	162	167
44.0529	178	185	196	186	186
44.0733	170	211	160	183	177
44.0937	162	217	165	192	160
44.1141	184	202	177	154	159
44.1346	177	192	199	146	182
44.155	155	232	162	209	179
44.1754	141	176	167	172	181
44.1958	179	188	156	161	179
44.2162	180	183	190	147	171
44.2366	156	187	170	207	149
44.257	166	192	182	197	162
44.2775	165	193	163	190	195
44.2979	150	171	158	172	172
44.3183	157	206	157	175	184
44.3387	146	209	165	179	169
44.3591	177	219	188	161	165
44.3795	161	190	183	174	181
44.4	166	171	181	179	181
44.4204	162	167	164	159	194
44.4408	159	204	169	161	180
44.4612	159	218	158	158	162
44.4816	158	196	169	155	209
44.502	169	204	167	162	139
44.5224	179	175	191	167	158
44.5429	177	234	163	169	174
44.5633	156	194	166	162	178
44.5837	167	186	172	175	172
44.6041	167	225	160	160	172
44.6245	184	209	193	176	165
44.6449	174	172	157	179	177
44.6654	174	217	160	171	171
44.6858	176	207	188	200	185
44.7062	172	206	170	158	184
44.7266	186	180	182	172	191
44.747	167	197	173	202	182
44.7674	173	202	150	175	168
44.7878	161	179	167	166	169
44.8083	162	214	165	194	183
44.8287	163	187	163	170	187
44.8491	155	181	183	189	178
44.8695	174	200	178	180	165
44.8899	165	215	164	168	189
44.9103	168	181	167	184	190
44.9308	156	216	156	156	171
44.9512	142	180	174	170	186
44.9716	153	196	150	179	149
44.992	160	163	157	193	156
45.0124	169	172	147	192	173
45.0328	158	184	156	173	188
45.0532	189	208	164	167	176
45.0737	177	183	188	160	165
45.0941	174	191	167	169	177
45.1145	160	193	166	167	188
45.1349	168	194	164	190	158
45.1553	164	194	174	182	181
45.1757	162	192	156	197	156
45.1962	178	174	184	159	163
45.2166	154	186	173	180	164
45.237	165	184	190	163	184
45.2574	163	188	146	185	153
45.2778	165	199	171	150	155
45.2982	158	173	142	170	185
45.3186	174	168	154	166	170
45.3391	186	197	161	180	201
45.3595	172	173	184	166	171
45.3799	164	186	176	168	166
45.4003	167	174	184	163	188
45.4207	175	195	178	169	183
45.4411	136	181	168	171	158
45.4616	159	174	163	180	165
45.482	147	216	166	158	169
45.5024	142	192	144	196	182
45.5228	169	190	172	169	164
45.5432	190	196	166	179	155
45.5636	168	182	168	177	152
45.584	158	186	175	178	149
45.6045	175	170	157	185	179
45.6249	163	182	210	170	160
45.6453	144	219	161	162	168
45.6657	162	207	152	158	148
45.6861	152	187	176	185	154
45.7065	159	183	174	162	173
45.727	162	162	162	139	156
45.7474	162	175	166	194	178
45.7678	168	190	170	161	161
45.7882	169	195	151	178	160
45.8086	179	191	169	180	186
45.829	194	166	164	189	173
45.8494	152	195	167	180	189
45.8699	160	200	150	151	147
45.8903	159	161	147	159	148
45.9107	168	189	150	182	151
45.9311	151	185	173	175	157
45.9515	172	193	164	193	154
45.9719	160	164	166	177	147
45.9924	189	171	170	167	160
46.0128	172	176	161	182	181
46.0332	147	179	155	158	173
46.0536	190	188	144	169	147
46.074	150	191	170	170	176
46.0944	159	170	174	200	135
46.1148	173	182	155	155	152
46.1353	175	221	181	175	152
46.1557	171	178	174	166	162
46.1761	166	196	168	187	163
46.1965	138	171	165	171	156
46.2169	171	182	184	203	156
46.2373	169	182	162	138	164
46.2578	144	191	157	137	162
46.2782	166	187	165	161	169
46.2986	151	206	172	158	187
46.319	143	193	159	180	145
46.3394	172	200	180	183	166
46.3598	173	200	146	165	168
46.3802	150	187	154	171	152
46.4007	150	201	165	184	147
46.4211	167	191	159	164	162
46.4415	164	168	166	170	156
46.4619	154	192	180	161	190
46.4823	155	171	153	163	173
46.5027	180	187	154	182	175
46.5232	161	158	158	166	152
46.5436	177	190	148	182	151
46.564	166	189	140	159	156
46.5844	174	181	193	178	166
46.6048	163	186	143	166	160
46.6252	167	213	170	161	153
46.6457	155	201	178	158	163
46.6661	141	197	158	167	167
46.6865	176	203	173	160	155
46.7069	167	189	155	166	164
46.7273	179	168	161	164	169
46.7477	196	192	168	187	178
46.7681	167	184	180	167	181
46.7886	157	210	168	173	163
46.809	153	163	152	161	155
46.8294	168	190	170	164	176
46.8498	173	192	160	157	160
46.8702	162	180	161	148	149
46.8906	155	215	166	189	171
46.9111	158	195	172	175	171
46.9315	172	210	159	194	153
46.9519	174	186	159	168	138
46.9723	172	198	177	149	173
46.9927	181	202	176	149	181
47.0131	162	217	173	170	183
47.0335	195	215	153	156	178
47.054	167	204	167	141	158
47.0744	221	249	163	167	166
47.0948	233	261	170	170	158
47.1152	253	387	163	157	175
47.1356	324	463	174	150	138
47.156	469	465	216	170	160
47.1764	506	442	269	164	158
47.1969	367	360	291	178	150
47.2173	307	298	211	168	151
47.2377	223	312	193	158	172
47.2581	300	363	216	153	150
47.2785	334	328	188	175	144
47.2989	309	335	212	170	160
47.3194	268	285	212	174	143
47.3398	221	241	185	175	161
47.3602	167	210	163	174	165
47.3806	169	213	161	149	145
47.401	160	203	161	168	162
47.4214	192	195	151	169	160
47.4418	183	192	159	183	153
47.4623	171	209	166	162	161
47.4827	168	184	156	157	153
47.5031	146	183	166	160	179
47.5235	144	186	166	151	131
47.5439	199	179	182	173	149
47.5643	154	180	164	183	151
47.5847	134	175	160	132	171
47.6052	143	200	156	165	170
47.6256	176	189	160	168	170
47.646	149	182	142	153	160
47.6664	166	171	156	174	173
47.6868	166	182	167	178	171
47.7072	161	196	170	182	152
47.7277	168	176	165	155	170
47.7481	163	208	159	153	149
47.7685	177	179	159	163	158
47.7889	179	183	155	153	156
47.8093	147	181	158	160	158
47.8297	121	189	153	171	183
47.8501	153	185	156	152	145
47.8706	139	168	163	180	174
47.891	145	182	162	187	153
47.9114	157	198	167	187	180
47.9318	163	167	188	168	161
47.9522	152	182	149	157	175
47.9726	165	167	160	164	153
47.9931	159	182	171	157	168
48.0135	156	160	136	148	149
48.0339	155	195	161	168	167
48.0543	159	182	142	170	160
48.0747	152	159	157	176	185
48.0951	173	179	143	159	152
48.1155	132	161	135	151	157
48.136	135	170	155	151	142
48.1564	154	164	159	150	167
48.1768	161	200	156	172	148
48.1972	149	158	148	169	143
48.2176	170	197	151	152	172
48.238	147	186	152	160	158
48.2585	159	164	140	174	140
48.2789	142	192	177	160	161
48.2993	157	196	162	153	134
48.3197	174	163	165	166	174
48.3401	178	164	155	147	160
48.3605	148	168	153	160	140
48.3809	170	187	156	145	144
48.4014	172	175	149	140	142
48.4218	159	177	160	161	137
48.4422	153	168	159	169	152
48.4626	156	173	158	168	155
48.483	140	176	175	169	147
48.5034	147	182	155	184	158
48.5239	166	179	132	145	147
48.5443	126	174	146	167	155
48.5647	145	152	152	140	180
48.5851	132	172	162	169	169
48.6055	161	186	140	173	146
48.6259	163	183	162	170	133
48.6463	156	170	156	166	158
48.6668	130	170	144	130	150
48.6872	155	179	164	158	162
48.7076	137	160	178	152	148
48.728	144	187	173	161	168
48.7484	167	179	158	174	124
48.7688	130	163	133	130	149
48.7893	162	194	147	161	145
48.8097	159	156	156	179	150
48.8301	138	186	159	163	154
48.8505	148	168	159	168	167
48.8709	175	188	180	128	164
48.8913	130	177	152	161	148
48.9117	143	167	153	143	153
48.9322	134	184	168	166	167
48.9526	160	195	147	152	152
48.973	166	162	146	146	156
48.9934	157	186	153	134	161
49.0138	149	173	149	160	146
49.0342	155	139	158	157	128
49.0547	160	185	156	177	160
49.0751	141	170	149	178	165
49.0955	154	174	156	157	164
49.1159	156	166	148	171	171
49.1363	142	154	147	144	141
49.1567	166	158	150	153	173
49.1771	173	185	153	168	184
49.1976	128	175	149	173	179
49.218	132	174	149	160	155
49.2384	163	181	154	146	141
49.2588	123	181	168	151	133
49.2792	159	182	154	171	137
49.2996	157	157	147	165	151
49.3201	135	167	152	150	167
49.3405	149	183	158	150	161
49.3609	176	185	140	150	141
49.3813	162	180	149	161	177
49.4017	170	139	142	148	135
49.4221	131	188	146	153	154
49.4425	169	177	138	170	138
49.463	146	173	153	139	163
49.4834	163	178	143	167	150
49.5038	147	172	172	159	168
49.5242	148	169	172	162	154
49.5446	138	186	145	170	176
49.565	144	188	128	154	127
49.5855	168	182	171	156	134
49.6059	140	166	157	164	164
49.6263	162	151	168	130	145
49.6467	145	160	157	146	158
49.6671	157	200	168	163	153
49.6875	172	167	153	171	116
49.7079	157	187	159	143	133
49.7284	133	179	149	150	151
49.7488	133	170	139	151	155
49.7692	151	146	164	152	143
49.7896	158	175	147	148	168
49.81	162	157	145	144	146
49.8304	164	163	142	139	157
49.8509	156	188	142	147	145
49.8713	159	183	150	149	147
49.8917	136	165	162	137	147
49.9121	152	184	127	146	141
49.9325	147	164	159	139	155
[truncated: 1,473 more rows]

## Sheet: Fig2
Fig2c
Time (min)	No shell						Time (min)	C10:PCL=4:0						Time (min)	C10:PCL=3:1						Time (min)	C10:PCL=2:2						Time (min)	C10:PCL=1:3						Time (min)	C10:PCL=0:4
	Replicate 1	Replicate 2	Replicate 3	Average	SD			Replicate 1	Replicate 2	Replicate 3	Average	SD			Replicate 1	Replicate 2	Replicate 3	Average	SD			Replicate 1	Replicate 2	Replicate 3	Average	SD			Replicate 1	Replicate 2	Replicate 3	Average	SD			Replicate 1	Replicate 2	Replicate 3	Average	SD
0	0	0	0	0	0		0	0	0	0	0	0		0	0	0	0	0	0		0	0	0	0	0	0		0	0	0	0	0	0		0	0	0	0	0	0
1	29.8774	6.95356	16.7273	17.8527	11.5033		1	11.6243	4.71886	6.62611	7.65643	3.56616		1	1.17818	1.96869	2.65295	1.93327	0.738027		1	1.46018	0.8855	2.36386	1.56985	0.745256		1	0.820388	0	0	0.273463	0.473651		1	1.12555	0.727351	0.375471	0.742789	0.375276
2	33.0881	29.9528	27.7636	30.2682	2.67619		2	22.3844	15.75	21.9911	20.0418	3.72206		2	2.69765	3.09409	6.62474	4.13883	2.16197		2	1.47788	1.95548	5.34351	2.92562	2.10753		2	3.86048	0.682775	0	1.51442	2.06023		2	0.511517	2.40062	0.684964	1.19903	1.04421
5	38.6622	50.7216	47.6455	45.6764	6.26618		5	64.6692	42.8528	56.174	54.5653	10.9968		5	10.4353	10.1101	16.754	12.4331	3.74554		5	9.92035	9.7036	23.9224	14.5154	8.14735		5	2.29825	1.22654	2.16338	1.89606	0.583725		5	2.01155	1.54786	1.01005	1.52315	0.501205
10	69.3534	56.4812	56.0727	60.6358	7.55244		10	61.0062	49.3795	61.2545	57.2134	6.78549		10	25.8404	30.727	41.5673	32.7116	8.0491		10	13.944	16.3633	32.7308	21.0127	10.22		10	17.4376	5.51126	6.41858	9.78915	6.63927		10	3.68941	1.82375	2.83702	2.78339	0.933983
20	100	100	100	100	0		20	81.3187	84.342	101.332	88.9975	10.7883		20	96.4982	66.8579	77.1322	80.1627	15.0508		20	36.3274	53.0501	64.806	51.3945	14.3113		20	49.168	38.8487	43.8677	43.9614	5.16028		20	6.68842	3.90727	7.38106	5.99225	1.83856
180	100	100	100	100	0		30	100	100	100	100	0		30	96.1803	100.388	86.3204	94.2961	7.22039		30	84.2743	99.4035	90.0026	91.2268	7.63853		30	77.9688	64.8555	46.1742	62.9995	15.9784		30	10.2785	4.07209	8.04683	7.46579	3.14372
							180	100	100	100	100	0		60	100	100	100	100	0		60	98.2714	93.8691	97.2956	96.4787	2.31202		60	87.6855	73.9278	61.8628	74.492	12.9206		60	12.3162	7.40966	20.6101	13.4453	6.67227
														180	100	100	100	100	0		120	100	100	100	100	0		120	97.2625	99.1905	93.7796	96.7442	2.74243		120	26.7485	13.0386	28.1231	22.6367	8.34061
																					180	100	100	100	100	0		180	100	100	100	100	0		180	33.0352	24.472	29.2064	28.9045	4.2896
Fig2d
	No shell	4:0	3:1	2:2	1:3	0:4
Best fitted value	0.1244	0.1122	0.06376	0.04787	0.0323	0.001604
Lower limit of the 95% confidence interval	0.09298	0.0879	0.04853	0.03481	0.02574	0.001365
Upper limit of the 95% confidence interval	0.1678	0.1444	0.08412	0.06597	0.04051	0.001881
Fig2e
Time (s)	4:0						Time (s)	3:1						Time (s)	2:2						Time (s)	1:3						Time (s)	0:4
	Replicate 1	Replicate 2	Replicate 3	Average	SD			Replicate 1	Replicate 2	Replicate 3	Average	SD			Replicate 1	Replicate 2	Replicate 3	Average	SD			Replicate 1	Replicate 2	Replicate 3	Average	SD			Replicate 1	Replicate 2	Replicate 3	Average	SD
0	53.2	52.8	49.1	51.7	2.26053		0	56	45.2	50.4	50.5333	5.40123		0	57.7	49	52.2	52.9667	4.40038		0	53.9	50.5	56.9	53.7667	3.20208		0	118.8	111.5	109.1	113.133	5.05206
30	17.5	18	20.6	18.7	1.66433		30	13.8	15.2	16.3	15.1	1.253		30	23	19.1	18	20.0333	2.62742		30	15.7	24.7	14.2	18.2	5.67891		30	116.2	108.5	107.7	110.8	4.69361
60	15.3	15.1	17.7	16.0333	1.44684		60	10.6	7.7	9.6	9.3	1.47309		60	20	15.4	16.6	17.3333	2.38607		60	13.6	15.2	12.1	13.6333	1.55027		60	115.9	108.3	106.9	110.367	4.84286
120	13.1	13.3	12.5	12.9667	0.416333		120	8.5	6.4	8.3	7.73333	1.15902		120	16.3	12.9	16.1	15.1	1.90788		120	11.2	10.5	10.5	10.7333	0.404145		120	115.6	107.8	106.6	110	4.88672
180	11.1	8.8	7.7	9.2	1.73494		180	7.5	6.3	7.7	7.16667	0.757188		180	15	11	10.2	12.0667	2.57164		180	10.8	10.1	7.3	9.4	1.85203		180	115.5	106	105.7	109.067	5.57345
Fig2f
Wavenumber (cm-1)	Shell	Core	After reaction
3998.92	0.98377	0.98578	0.99023
3997.95	0.98392	0.98612	0.99059
3996.99	0.98406	0.98642	0.99096
3996.02	0.9842	0.98665	0.9913
3995.06	0.98435	0.98683	0.99162
3994.09	0.98459	0.98699	0.99186
3993.13	0.9849	0.98716	0.99202
3992.17	0.98522	0.98736	0.99208
3991.2	0.98544	0.98754	0.99201
3990.24	0.98547	0.98767	0.99182
3989.27	0.98528	0.98772	0.99153
3988.31	0.98494	0.98772	0.99119
3987.34	0.98453	0.98772	0.99085
3986.38	0.98417	0.98772	0.99061
3985.42	0.98394	0.98774	0.99053
3984.45	0.98387	0.98775	0.99059
3983.49	0.98392	0.98773	0.99078
3982.52	0.984	0.9877	0.99101
3981.56	0.98409	0.98764	0.99118
3980.59	0.98412	0.98757	0.99119
3979.63	0.98411	0.98745	0.99099
3978.67	0.98407	0.98727	0.9906
3977.7	0.984	0.98704	0.99012
3976.74	0.9839	0.98678	0.98967
3975.77	0.98376	0.98652	0.98933
3974.81	0.9836	0.98628	0.98919
3973.84	0.98349	0.98604	0.98926
3972.88	0.98351	0.98583	0.98948
3971.92	0.98371	0.9857	0.98981
3970.95	0.98411	0.98573	0.99016
3969.99	0.98461	0.98598	0.99048
3969.02	0.9851	0.9864	0.99074
3968.06	0.98545	0.9869	0.99093
3967.09	0.98559	0.98733	0.99103
3966.13	0.98552	0.98753	0.991
3965.16	0.98529	0.98744	0.99087
3964.2	0.98498	0.9871	0.99067
3963.24	0.98466	0.98663	0.99046
3962.27	0.98433	0.98615	0.99032
3961.31	0.98406	0.98577	0.99026
3960.34	0.98385	0.9856	0.99031
3959.38	0.98375	0.98568	0.99049
3958.41	0.98382	0.986	0.99079
3957.45	0.98403	0.9865	0.99116
3956.49	0.98431	0.987	0.9915
3955.52	0.98455	0.98731	0.99175
3954.56	0.98464	0.98735	0.99179
3953.59	0.98458	0.98715	0.99162
3952.63	0.98442	0.98681	0.99127
3951.66	0.98427	0.98651	0.99085
3950.7	0.98424	0.9864	0.99049
3949.74	0.98436	0.98649	0.99031
3948.77	0.98457	0.98674	0.99035
3947.81	0.98479	0.98708	0.99055
3946.84	0.98491	0.98741	0.99082
3945.88	0.98491	0.98768	0.99111
3944.91	0.9848	0.98788	0.99138
3943.95	0.98465	0.988	0.99162
3942.99	0.98453	0.98803	0.9918
3942.02	0.98448	0.98801	0.99192
3941.06	0.9845	0.98796	0.99196
3940.09	0.98458	0.98791	0.99191
3939.13	0.98468	0.98787	0.99184
3938.16	0.98478	0.9878	0.99178
3937.2	0.98485	0.98769	0.99178
3936.24	0.98485	0.9875	0.9918
3935.27	0.9848	0.98725	0.99181
3934.31	0.98472	0.987	0.99178
3933.34	0.98468	0.98676	0.99166
3932.38	0.98472	0.98659	0.99147
3931.41	0.98488	0.98654	0.99121
3930.45	0.98516	0.9866	0.99102
3929.49	0.98553	0.98678	0.99096
3928.52	0.98593	0.98707	0.99106
3927.56	0.98629	0.98745	0.9913
3926.59	0.98659	0.98786	0.99159
3925.63	0.98677	0.9882	0.99178
3924.66	0.98677	0.98839	0.9918
3923.7	0.98659	0.98833	0.99163
3922.74	0.98626	0.98806	0.99131
3921.77	0.98591	0.98763	0.99098
3920.81	0.98562	0.9872	0.99073
3919.84	0.98547	0.98689	0.99063
3918.88	0.98547	0.98681	0.99068
3917.91	0.98555	0.98703	0.99086
3916.95	0.98559	0.98749	0.9911
3915.99	0.98552	0.98806	0.99133
3915.02	0.98528	0.98857	0.99148
3914.06	0.98497	0.98885	0.99151
3913.09	0.98462	0.98886	0.99143
3912.13	0.98436	0.98865	0.99123
3911.16	0.9842	0.98834	0.99099
3910.2	0.98422	0.98805	0.99075
3909.24	0.98441	0.98792	0.99063
3908.27	0.98478	0.98801	0.99073
3907.31	0.98528	0.9883	0.99107
3906.34	0.98579	0.98868	0.9916
3905.38	0.9861	0.98893	0.99206
3904.41	0.98604	0.98884	0.99226
3903.45	0.9856	0.98833	0.99208
3902.49	0.98495	0.98752	0.99164
3901.52	0.98437	0.98672	0.99123
3900.56	0.98402	0.98621	0.99103
3899.59	0.98392	0.98609	0.99102
3898.63	0.98393	0.98622	0.99103
3897.66	0.98389	0.98641	0.99087
3896.7	0.98373	0.9865	0.9905
3895.74	0.98342	0.98646	0.99
3894.77	0.98306	0.98637	0.98956
3893.81	0.98272	0.98632	0.98937
3892.84	0.98252	0.98643	0.9895
3891.88	0.98255	0.9867	0.9899
3890.91	0.98281	0.9871	0.99041
3889.95	0.98321	0.98752	0.99079
3888.99	0.98371	0.98789	0.99094
3888.02	0.98426	0.98812	0.99086
3887.06	0.98487	0.98818	0.99063
3886.09	0.98547	0.98806	0.99039
3885.13	0.98598	0.98779	0.99021
3884.16	0.98624	0.98742	0.99011
3883.2	0.98619	0.98703	0.99003
3882.24	0.98587	0.98672	0.98995
3881.27	0.98544	0.98655	0.98988
3880.31	0.98509	0.98655	0.98988
3879.34	0.98494	0.98664	0.99002
3878.38	0.98497	0.98675	0.9903
3877.41	0.98508	0.98678	0.99069
3876.45	0.98512	0.98669	0.99112
3875.49	0.98496	0.98651	0.99154
3874.52	0.98456	0.98626	0.99188
3873.56	0.98403	0.98605	0.99213
3872.59	0.98357	0.98595	0.99229
3871.63	0.98339	0.98599	0.99235
3870.66	0.98356	0.98616	0.99226
3869.7	0.98399	0.98641	0.99196
3868.74	0.9845	0.98676	0.99148
3867.77	0.98492	0.98719	0.99089
3866.81	0.98516	0.98764	0.99033
3865.84	0.9852	0.98799	0.98992
3864.88	0.98505	0.98808	0.9897
3863.91	0.98466	0.98777	0.98961
3862.95	0.98404	0.98715	0.98959
3861.99	0.98329	0.9864	0.98961
3861.02	0.98257	0.98581	0.98968
3860.06	0.98201	0.98546	0.98986
3859.09	0.98163	0.98531	0.99017
3858.13	0.98137	0.98511	0.99061
3857.16	0.98109	0.9847	0.99111
3856.2	0.98072	0.98399	0.99155
3855.24	0.98031	0.98324	0.99182
3854.27	0.98009	0.98288	0.99195
3853.31	0.98039	0.98339	0.99208
3852.34	0.98129	0.98477	0.99232
3851.38	0.98257	0.98652	0.99268
3850.41	0.98384	0.98804	0.99302
3849.45	0.98483	0.98894	0.99319
3848.49	0.98548	0.9892	0.99313
3847.52	0.98585	0.98894	0.99283
3846.56	0.98602	0.98839	0.99236
3845.59	0.98608	0.98776	0.99181
3844.63	0.98613	0.9872	0.99128
3843.66	0.98621	0.98684	0.99092
3842.7	0.98633	0.98678	0.99084
3841.74	0.98644	0.98701	0.99108
3840.77	0.98639	0.98743	0.99151
3839.81	0.98607	0.98784	0.99187
3838.84	0.98547	0.98806	0.99192
3837.88	0.9848	0.98798	0.99156
3836.91	0.98439	0.98771	0.99099
3835.95	0.98448	0.98749	0.99059
3834.99	0.98504	0.98751	0.99063
3834.02	0.98584	0.98787	0.99116
3833.06	0.98656	0.98844	0.99196
3832.09	0.98691	0.989	0.99272
3831.13	0.98679	0.98931	0.99317
3830.16	0.98622	0.9892	0.99324
3829.2	0.98541	0.98872	0.99298
3828.24	0.9846	0.98803	0.99258
3827.27	0.98398	0.98736	0.9922
3826.31	0.98367	0.98687	0.99196
3825.34	0.98369	0.98666	0.99193
3824.38	0.98401	0.98669	0.99211
3823.41	0.98455	0.98697	0.99254
3822.45	0.98532	0.98745	0.99314
3821.49	0.98626	0.98809	0.99374
3820.52	0.98716	0.98869	0.99407
3819.56	0.98772	0.98904	0.99386
3818.59	0.98769	0.98884	0.99308
3817.63	0.98704	0.98802	0.99187
3816.66	0.98603	0.98672	0.99054
3815.7	0.98503	0.98531	0.98944
3814.74	0.98439	0.98425	0.98884
3813.77	0.98425	0.98381	0.98878
3812.81	0.98456	0.98405	0.98918
3811.84	0.98516	0.98487	0.98984
3810.88	0.98589	0.98603	0.99057
3809.91	0.98659	0.98733	0.99124
3808.95	0.98719	0.98852	0.99181
3807.99	0.98756	0.98937	0.99226
3807.02	0.98767	0.98971	0.99262
3806.06	0.98755	0.98947	0.99292
3805.09	0.98732	0.98883	0.99313
3804.13	0.98707	0.98802	0.99324
3803.16	0.98688	0.98732	0.99318
3802.2	0.98668	0.98689	0.9929
3801.24	0.98641	0.98674	0.99236
3800.27	0.98601	0.98674	0.99162
3799.31	0.98554	0.98677	0.99082
3798.34	0.98518	0.98674	0.99015
3797.38	0.98499	0.98665	0.98973
3796.41	0.985	0.98657	0.98963
3795.45	0.9851	0.98654	0.98978
3794.49	0.98521	0.98658	0.99006
3793.52	0.98527	0.98668	0.99037
3792.56	0.98528	0.98679	0.99066
3791.59	0.98527	0.9869	0.99094
3790.63	0.98532	0.98698	0.99125
3789.66	0.98547	0.98703	0.99158
3788.7	0.98571	0.98707	0.99193
3787.74	0.98602	0.98711	0.99223
3786.77	0.98631	0.9871	0.99241
3785.81	0.98653	0.98701	0.99241
3784.84	0.98661	0.98678	0.99226
3783.88	0.98656	0.98646	0.99205
3782.91	0.98644	0.98614	0.99191
3781.95	0.98632	0.98593	0.99194
3780.99	0.98618	0.98587	0.99214
3780.02	0.98599	0.98593	0.99239
3779.06	0.98566	0.98602	0.99253
3778.09	0.9852	0.98604	0.99249
3777.13	0.98466	0.98597	0.99225
3776.16	0.98413	0.98581	0.9919
3775.2	0.98368	0.98563	0.99154
3774.24	0.98337	0.98546	0.99119
3773.27	0.98318	0.98533	0.99086
3772.31	0.98309	0.98525	0.99053
3771.34	0.98314	0.9852	0.9902
3770.38	0.98334	0.9852	0.98992
3769.41	0.98373	0.98525	0.98978
3768.45	0.98428	0.98541	0.98984
3767.49	0.98485	0.98568	0.99011
3766.52	0.98532	0.98597	0.99048
3765.56	0.98557	0.98616	0.9908
3764.59	0.98556	0.98613	0.99094
3763.63	0.98532	0.98587	0.99085
3762.66	0.985	0.98552	0.99062
3761.7	0.98473	0.98527	0.99038
3760.74	0.98467	0.98533	0.99037
3759.77	0.9849	0.98574	0.99068
3758.81	0.98543	0.98638	0.99128
3757.84	0.98618	0.98702	0.99195
3756.88	0.98694	0.98745	0.99244
3755.91	0.98754	0.98762	0.99264
3754.95	0.98784	0.98771	0.99266
3753.99	0.9878	0.98797	0.99267
3753.02	0.98741	0.98854	0.9928
3752.06	0.98666	0.98937	0.99303
3751.09	0.98567	0.99002	0.99311
3750.13	0.98457	0.99004	0.99273
3749.16	0.98351	0.98916	0.99182
3748.2	0.98262	0.98757	0.9906
3747.24	0.98197	0.98568	0.98938
3746.27	0.98171	0.98397	0.98848
3745.31	0.98192	0.98285	0.98803
3744.34	0.98259	0.98247	0.98803
3743.38	0.98361	0.98272	0.98833
3742.41	0.98472	0.98322	0.98872
3741.45	0.98568	0.98357	0.98911
3740.49	0.9864	0.9836	0.98948
3739.52	0.9868	0.9833	0.98986
3738.56	0.98685	0.9828	0.99021
3737.59	0.98655	0.98228	0.99036
3736.63	0.98598	0.98188	0.99019
3735.66	0.98532	0.98176	0.98975
3734.7	0.98484	0.98198	0.98926
3733.74	0.98459	0.9825	0.98896
3732.77	0.98452	0.98311	0.98894
3731.81	0.98442	0.98356	0.98912
3730.84	0.98419	0.98382	0.98944
3729.88	0.98389	0.98399	0.98995
3728.91	0.98371	0.9843	0.9907
3727.95	0.98385	0.98496	0.99174
3726.99	0.98434	0.98598	0.99291
3726.02	0.98503	0.98718	0.99388
3725.06	0.98567	0.9882	0.99432
3724.09	0.98607	0.98876	0.99414
3723.13	0.98621	0.98882	0.99351
3722.16	0.98624	0.98847	0.99276
3721.2	0.98635	0.98792	0.99218
3720.24	0.98652	0.98736	0.99189
3719.27	0.98667	0.98687	0.99177
3718.31	0.98665	0.98646	0.99167
3717.34	0.9864	0.98614	0.99155
3716.38	0.98606	0.986	0.99156
3715.41	0.98585	0.98613	0.99196
3714.45	0.98599	0.98657	0.99298
3713.49	0.98657	0.98723	0.9946
3712.52	0.98746	0.98777	0.99633
3711.56	0.98825	0.98781	0.99743
3710.59	0.98851	0.98715	0.99733
3709.63	0.98809	0.98594	0.99606
3708.66	0.98717	0.9846	0.99422
3707.7	0.98618	0.9835	0.99251
3706.73	0.98545	0.98287	0.99138
3705.77	0.98517	0.98271	0.9909
3704.81	0.98533	0.98287	0.99088
3703.84	0.98581	0.98317	0.99103
3702.88	0.9864	0.98343	0.99115
3701.91	0.98686	0.98349	0.99113
3700.95	0.98708	0.98332	0.99098
3699.98	0.98698	0.98298	0.99079
3699.02	0.98662	0.9826	0.9906
3698.06	0.98617	0.98228	0.99043
3697.09	0.98577	0.98213	0.99026
3696.13	0.98559	0.98216	0.99009
3695.16	0.98573	0.98236	0.99
3694.2	0.98615	0.98268	0.99009
3693.23	0.98677	0.98298	0.9904
3692.27	0.98733	0.98311	0.99094
3691.31	0.98757	0.98295	0.99159
3690.34	0.98734	0.9824	0.99213
3689.38	0.98669	0.9815	0.9923
3688.41	0.98589	0.98043	0.99204
3687.45	0.98517	0.97942	0.99152
3686.48	0.98465	0.97858	0.99092
3685.52	0.98429	0.97784	0.99036
3684.56	0.98404	0.97711	0.98986
3683.59	0.98385	0.97636	0.98941
3682.63	0.98372	0.97563	0.98901
3681.66	0.98363	0.97498	0.9886
3680.7	0.98349	0.97449	0.98817
3679.73	0.98322	0.97417	0.98768
3678.77	0.9827	0.97401	0.98713
3677.81	0.9819	0.97398	0.98654
3676.84	0.98097	0.9741	0.986
3675.88	0.98017	0.97435	0.98568
3674.91	0.97976	0.97465	0.98566
3673.95	0.97981	0.97481	0.98591
3672.98	0.98017	0.9746	0.98625
3672.02	0.98062	0.97386	0.98645
3671.06	0.98102	0.97258	0.9864
3670.09	0.98134	0.97098	0.98619
3669.13	0.98165	0.96944	0.98602
3668.16	0.982	0.96827	0.98609
3667.2	0.98237	0.96749	0.98642
3666.23	0.98279	0.96696	0.98689
3665.27	0.98325	0.96645	0.98736
3664.31	0.98379	0.96588	0.98775
3663.34	0.98443	0.9653	0.98809
3662.38	0.98511	0.96478	0.98841
3661.41	0.98571	0.96437	0.98876
3660.45	0.98613	0.96399	0.98912
3659.48	0.98627	0.9635	0.98943
3658.52	0.98616	0.96271	0.98961
3657.56	0.98597	0.96156	0.98962
3656.59	0.98587	0.96014	0.98946
3655.63	0.986	0.9587	0.98914
3654.66	0.98638	0.95754	0.98865
3653.7	0.9869	0.95684	0.98803
3652.73	0.98747	0.95661	0.98734
3651.77	0.98788	0.95675	0.98672
3650.81	0.988	0.95696	0.98642
3649.84	0.98769	0.95688	0.98657
3648.88	0.98695	0.95614	0.98712
3647.91	0.98596	0.9547	0.98772
3646.95	0.98502	0.95284	0.98808
3645.98	0.9843	0.95096	0.9881
3645.02	0.98387	0.94929	0.98789
3644.06	0.98361	0.94793	0.98757
3643.09	0.98342	0.94684	0.98722
3642.13	0.98313	0.94594	0.98681
3641.16	0.98275	0.94514	0.98633
3640.2	0.98232	0.9443	0.98576
3639.23	0.98198	0.94336	0.98517
3638.27	0.98191	0.9423	0.98464
3637.31	0.98216	0.94114	0.98423
3636.34	0.9827	0.93997	0.98392
3635.38	0.98342	0.93885	0.98366
3634.41	0.98412	0.93783	0.9834
3633.45	0.98472	0.93695	0.98317
3632.48	0.98515	0.93624	0.98311
3631.52	0.9855	0.93563	0.98339
3630.56	0.98579	0.93493	0.98403
3629.59	0.98602	0.93394	0.98484
3628.63	0.98607	0.93255	0.98548
3627.66	0.98586	0.93085	0.9857
3626.7	0.98544	0.92911	0.98557
3625.73	0.98499	0.92751	0.98533
3624.77	0.98467	0.92615	0.9852
3623.81	0.98461	0.92503	0.98524
3622.84	0.98484	0.9241	0.98533
3621.88	0.98525	0.92332	0.98531
3620.91	0.98571	0.92254	0.98504
3619.95	0.98602	0.92166	0.98448
3618.98	0.98606	0.92059	0.98376
3618.02	0.98579	0.91935	0.98305
3617.06	0.98529	0.91804	0.98246
3616.09	0.98472	0.91672	0.98195
3615.13	0.98416	0.91542	0.98136
3614.16	0.98366	0.91411	0.98062
3613.2	0.98322	0.9128	0.97978
3612.23	0.98286	0.91149	0.979
3611.27	0.98255	0.91023	0.97843
3610.31	0.98231	0.90906	0.97812
3609.34	0.98211	0.90803	0.978
3608.38	0.98191	0.90718	0.97792
3607.41	0.9817	0.90652	0.97779
3606.45	0.98147	0.906	0.97756
3605.48	0.98126	0.90551	0.97726
3604.52	0.98112	0.90495	0.97699
3603.56	0.98112	0.9043	0.97682
3602.59	0.98133	0.9036	0.97684
3601.63	0.98176	0.9029	0.97704
3600.66	0.98233	0.90226	0.97736
3599.7	0.98297	0.9017	0.97768
3598.73	0.98355	0.90122	0.97786
3597.77	0.984	0.90071	0.97784
3596.81	0.98433	0.90008	0.97761
3595.84	0.98459	0.89927	0.97727
3594.88	0.98488	0.89831	0.97699
3593.91	0.98524	0.89733	0.97687
3592.95	0.98569	0.89647	0.9769
3591.98	0.98616	0.89583	0.97697
3591.02	0.98656	0.8954	0.97695
3590.06	0.98678	0.89502	0.97673
3589.09	0.98675	0.89445	0.97624
3588.13	0.98649	0.89352	0.97562
3587.16	0.98607	0.89227	0.97507
3586.2	0.98563	0.89088	0.97478
3585.23	0.98524	0.88959	0.97476
3584.27	0.98488	0.88851	0.97489
3583.31	0.98451	0.88765	0.97506
3582.34	0.98412	0.88692	0.97514
3581.38	0.98375	0.88622	0.97512
3580.41	0.98346	0.88551	0.97502
3579.45	0.98333	0.88476	0.97486
3578.48	0.98332	0.88398	0.97469
3577.52	0.98331	0.88315	0.97449
3576.56	0.98325	0.88222	0.97422
3575.59	0.98308	0.88115	0.9739
3574.63	0.98291	0.87997	0.97353
3573.66	0.98284	0.87874	0.9732
3572.7	0.98294	0.87759	0.97298
3571.73	0.98326	0.87656	0.97289
3570.77	0.9837	0.87561	0.97293
3569.81	0.98417	0.87461	0.97302
3568.84	0.98462	0.87342	0.97308
3567.88	0.98493	0.87203	0.97303
3566.91	0.98509	0.87062	0.97278
3565.95	0.98507	0.86939	0.97233
3564.98	0.98489	0.8685	0.97172
3564.02	0.98466	0.86787	0.97106
3563.06	0.98441	0.86737	0.97043
3562.09	0.98415	0.86685	0.96992
3561.13	0.98388	0.86628	0.96953
3560.16	0.98359	0.86563	0.96929
3559.2	0.98334	0.86493	0.96914
3558.23	0.98317	0.86417	0.96906
3557.27	0.98311	0.86337	0.96903
3556.31	0.98318	0.86252	0.96903
3555.34	0.98334	0.86165	0.96908
3554.38	0.98354	0.86078	0.96919
3553.41	0.98375	0.85994	0.9694
3552.45	0.98392	0.85914	0.96971
3551.48	0.98401	0.85837	0.97006
3550.52	0.98397	0.85758	0.97037
3549.56	0.98376	0.85672	0.97049
3548.59	0.98348	0.85577	0.9704
3547.63	0.98324	0.85476	0.97006
3546.66	0.98318	0.85379	0.9695
3545.7	0.98338	0.85297	0.96881
3544.73	0.98375	0.85229	0.96805
3543.77	0.98416	0.85169	0.96733
3542.81	0.98442	0.85102	0.96672
3541.84	0.98448	0.85019	0.96626
3540.88	0.98438	0.84916	0.96593
3539.91	0.98421	0.848	0.96565
3538.95	0.98407	0.84679	0.96539
3537.98	0.98402	0.84561	0.96511
3537.02	0.98403	0.84453	0.96485
3536.06	0.98407	0.84355	0.96468
3535.09	0.98409	0.8427	0.9646
3534.13	0.98403	0.84196	0.96463
3533.16	0.9839	0.84128	0.96468
3532.2	0.9837	0.84061	0.96467
3531.23	0.98343	0.83988	0.96453
3530.27	0.98317	0.83901	0.96423
3529.31	0.98294	0.83801	0.96389
3528.34	0.98284	0.83695	0.96362
3527.38	0.9829	0.83592	0.96354
3526.41	0.98309	0.83502	0.96369
3525.45	0.98339	0.83429	0.96397
3524.48	0.9837	0.8337	0.96427
3523.52	0.98393	0.83316	0.96444
3522.56	0.984	0.83258	0.96442
3521.59	0.98387	0.8319	0.96418
3520.63	0.98364	0.83111	0.96375
3519.66	0.9834	0.83023	0.96323
3518.7	0.98328	0.82933	0.9627
3517.73	0.9834	0.82843	0.96224
3516.77	0.98373	0.82755	0.9619
3515.81	0.98419	0.82668	0.96165
3514.84	0.98462	0.82578	0.96145
3513.88	0.98485	0.82481	0.96125
3512.91	0.9848	0.82378	0.96097
3511.95	0.98447	0.82271	0.96061
3510.98	0.98395	0.82166	0.96015
3510.02	0.98337	0.82068	0.95965
3509.06	0.98285	0.8198	0.95916
3508.09	0.98248	0.81901	0.95872
3507.13	0.98225	0.81828	0.95836
3506.16	0.98212	0.81759	0.95807
3505.2	0.98207	0.81691	0.95786
3504.23	0.98209	0.81622	0.95775
3503.27	0.98219	0.81547	0.95776
3502.31	0.98239	0.81463	0.95787
3501.34	0.98263	0.81371	0.95801
3500.38	0.98286	0.81272	0.95812
3499.41	0.98298	0.81169	0.95813
3498.45	0.98297	0.81067	0.95804
3497.48	0.98289	0.80968	0.95786
3496.52	0.98281	0.80876	0.95762
3495.56	0.98278	0.80793	0.95737
3494.59	0.98287	0.80717	0.95712
3493.63	0.98304	0.80642	0.95683
3492.66	0.98328	0.80558	0.95647
3491.7	0.98352	0.80458	0.95599
3490.73	0.9837	0.80343	0.95542
3489.77	0.9838	0.80223	0.95483
3488.81	0.9838	0.80114	0.95431
3487.84	0.98372	0.8003	0.95396
3486.88	0.98364	0.79975	0.95379
3485.91	0.98359	0.79943	0.9538
3484.95	0.98362	0.79913	0.95394
3483.98	0.98372	0.79872	0.95414
3483.02	0.98387	0.79808	0.95434
3482.06	0.98405	0.79724	0.95448
3481.09	0.98425	0.79626	0.95452
3480.13	0.98443	0.79527	0.95442
3479.16	0.98461	0.79437	0.95422
3478.2	0.98478	0.7936	0.95398
3477.23	0.98498	0.79298	0.95377
3476.27	0.98518	0.79246	0.95369
3475.31	0.98542	0.79198	0.95376
3474.34	0.98563	0.79147	0.95393
3473.38	0.98579	0.79091	0.95408
3472.41	0.98581	0.79029	0.95411
3471.45	0.98564	0.78962	0.95396
3470.48	0.98531	0.78893	0.95365
3469.52	0.98486	0.78817	0.95321
3468.56	0.9844	0.78733	0.95269
3467.59	0.98398	0.78636	0.95215
3466.63	0.98367	0.78529	0.95162
3465.66	0.98347	0.78415	0.95119
3464.7	0.98334	0.78303	0.95092
3463.73	0.98326	0.782	0.95083
3462.77	0.98317	0.7811	0.95091
3461.81	0.98308	0.78035	0.95103
3460.84	0.98302	0.77973	0.95111
3459.88	0.98304	0.77918	0.95108
3458.91	0.98325	0.77865	0.95095
3457.95	0.98362	0.7781	0.95077
3456.98	0.9841	0.77752	0.95061
3456.02	0.98456	0.77692	0.95052
3455.05	0.98488	0.77629	0.95052
3454.09	0.98504	0.77563	0.95057
3453.13	0.9851	0.77496	0.95061
3452.16	0.98519	0.77433	0.95054
3451.2	0.98541	0.77379	0.95036
3450.23	0.98573	0.77334	0.95002
3449.27	0.98598	0.77292	0.94951
3448.3	0.98599	0.77242	0.94885
3447.34	0.98569	0.77173	0.94809
3446.38	0.98516	0.77085	0.94739
3445.41	0.98459	0.76987	0.9469
3444.45	0.98416	0.76891	0.94669
3443.48	0.98393	0.76808	0.94674
3442.52	0.98382	0.76739	0.94688
3441.55	0.98373	0.76683	0.94698
3440.59	0.98356	0.76633	0.94695
3439.63	0.98328	0.76581	0.94677
3438.66	0.983	0.76523	0.9465
3437.7	0.98283	0.76459	0.94617
3436.73	0.98284	0.76391	0.94586
3435.77	0.98306	0.76324	0.94558
3434.8	0.98337	0.76262	0.94535
3433.84	0.98367	0.76209	0.94522
3432.88	0.98378	0.76162	0.94517
3431.91	0.98362	0.76117	0.9452
3430.95	0.98319	0.76066	0.94525
3429.98	0.98259	0.76001	0.94525
3429.02	0.98196	0.75921	0.94515
3428.05	0.98154	0.75833	0.94496
3427.09	0.98144	0.75745	0.94474
3426.13	0.98171	0.75664	0.94455
3425.16	0.98226	0.75593	0.94439
3424.2	0.9829	0.7553	0.94425
3423.23	0.98347	0.75472	0.94412
3422.27	0.98385	0.75421	0.94401
3421.3	0.98404	0.7538	0.94397
3420.34	0.98417	0.75351	0.944
3419.38	0.98433	0.75332	0.94405
3418.41	0.98457	0.75314	0.94402
3417.45	0.98479	0.75283	0.94386
3416.48	0.98484	0.75231	0.94353
3415.52	0.98462	0.75156	0.9431
3414.55	0.98415	0.75066	0.94265
3413.59	0.98355	0.74972	0.94225
3412.63	0.98303	0.74884	0.94194
3411.66	0.98272	0.74805	0.94172
3410.7	0.98268	0.74733	0.94156
3409.73	0.98279	0.74664	0.94142
3408.77	0.98288	0.74598	0.94124
3407.8	0.98285	0.74535	0.94106
3406.84	0.98268	0.74479	0.94093
3405.88	0.98246	0.74431	0.94086
3404.91	0.98237	0.74397	0.94086
3403.95	0.98252	0.74375	0.94087
3402.98	0.98294	0.74362	0.94086
3402.02	0.98347	0.74351	0.94078
3401.05	0.98389	0.74336	0.94064
3400.09	0.98405	0.74309	0.9405
3399.13	0.98396	0.74268	0.94042
3398.16	0.98379	0.74219	0.94051
3397.2	0.98373	0.74167	0.94078
3396.23	0.98387	0.74118	0.94118
3395.27	0.9842	0.74073	0.9416
3394.3	0.98459	0.74033	0.94188
3393.34	0.98483	0.73995	0.94192
3392.38	0.98484	0.73954	0.94171
3391.41	0.98462	0.73912	0.94136
3390.45	0.98432	0.73871	0.94101
3389.48	0.98412	0.73833	0.9408
3388.52	0.98408	0.73798	0.94074
3387.55	0.98421	0.73766	0.94076
3386.59	0.98436	0.73731	0.94075
3385.63	0.9844	0.73691	0.94059
3384.66	0.9843	0.73647	0.9403
3383.7	0.98411	0.73603	0.93992
3382.73	0.98393	0.73564	0.93959
3381.77	0.98391	0.73532	0.93941
3380.8	0.98408	0.73506	0.93941
3379.84	0.98444	0.73483	0.93957
3378.88	0.98488	0.73459	0.93977
3377.91	0.98528	0.73432	0.93995
3376.95	0.98559	0.73403	0.94004
3375.98	0.98576	0.73372	0.94003
3375.02	0.98578	0.73337	0.93995
3374.05	0.98562	0.73296	0.93981
3373.09	0.98531	0.73245	0.93965
3372.13	0.98483	0.73185	0.93951
3371.16	0.98425	0.73122	0.93941
3370.2	0.98368	0.73065	0.9394
3369.23	0.98327	0.73024	0.93945
3368.27	0.98309	0.73002	0.93952
3367.3	0.98311	0.72998	0.93954
3366.34	0.98327	0.73001	0.93945
3365.38	0.98342	0.72997	0.93924
3364.41	0.98353	0.72975	0.93892
3363.45	0.98355	0.72932	0.93855
3362.48	0.98353	0.72874	0.93819
3361.52	0.98352	0.72812	0.93792
3360.55	0.98358	0.72758	0.93781
3359.59	0.98371	0.72723	0.93788
3358.63	0.9839	0.72706	0.93807
3357.66	0.98407	0.72703	0.93831
3356.7	0.98416	0.72701	0.93847
3355.73	0.98413	0.72693	0.93854
3354.77	0.98398	0.72675	0.93855
3353.8	0.98384	0.72652	0.9386
3352.84	0.98376	0.72631	0.93877
3351.88	0.9838	0.72621	0.93901
3350.91	0.98393	0.72626	0.93924
3349.95	0.98409	0.72641	0.93932
3348.98	0.98424	0.72659	0.93921
3348.02	0.98435	0.72668	0.93894
3347.05	0.9844	0.72658	0.93862
3346.09	0.98442	0.72625	0.93837
3345.13	0.98442	0.72575	0.93822
3344.16	0.9844	0.7252	0.93818
3343.2	0.98437	0.72473	0.93821
3342.23	0.9843	0.72444	0.93827
3341.27	0.98424	0.72434	0.93834
3340.3	0.98422	0.72441	0.93841
3339.34	0.98429	0.72456	0.93851
3338.38	0.98449	0.72476	0.93865
3337.41	0.98483	0.72494	0.93885
3336.45	0.98526	0.72506	0.93912
3335.48	0.98566	0.72507	0.93939
3334.52	0.98594	0.72495	0.93966
3333.55	0.986	0.7247	0.93986
3332.59	0.98587	0.72438	0.93996
3331.63	0.9856	0.72411	0.93995
3330.66	0.98531	0.72397	0.9398
3329.7	0.98509	0.72397	0.93955
3328.73	0.98495	0.72402	0.93922
3327.77	0.98481	0.72398	0.93885
3326.8	0.98461	0.72371	0.93848
3325.84	0.98432	0.7232	0.93809
3324.88	0.984	0.72256	0.93772
3323.91	0.98375	0.72195	0.93742
3322.95	0.9837	0.72151	0.93725
3321.98	0.98387	0.72127	0.9373
3321.02	0.98423	0.72123	0.93756
3320.05	0.98463	0.72129	0.93796
3319.09	0.98489	0.72139	0.93836
3318.13	0.98496	0.72145	0.93861
3317.16	0.98484	0.72142	0.93872
3316.2	0.98465	0.72127	0.93876
3315.23	0.98449	0.72102	0.93882
3314.27	0.98437	0.7207	0.93893
3313.3	0.98425	0.72035	0.939
3312.34	0.98408	0.72002	0.93892
3311.38	0.98385	0.71973	0.93863
3310.41	0.98365	0.71948	0.93824
3309.45	0.98352	0.7193	0.93793
3308.48	0.98347	0.71921	0.93786
3307.52	0.98347	0.71922	0.93807
3306.55	0.98351	0.71936	0.93851
3305.59	0.98366	0.71963	0.93906
3304.63	0.98398	0.72	0.9396
3303.66	0.98446	0.7204	0.94005
3302.7	0.985	0.72072	0.94034
3301.73	0.98539	0.72086	0.94042
3300.77	0.98551	0.72073	0.94029
3299.8	0.98534	0.72034	0.94
3298.84	0.98502	0.71977	0.93963
3297.88	0.9847	0.71915	0.93928
3296.91	0.98451	0.7186	0.93901
3295.95	0.98445	0.71818	0.93883
3294.98	0.98447	0.71789	0.93872
3294.02	0.98442	0.71771	0.93862
3293.05	0.98423	0.71757	0.9385
3292.09	0.98388	0.71745	0.93835
3291.13	0.98342	0.71732	0.93815
3290.16	0.98298	0.71718	0.93792
3289.2	0.98269	0.71706	0.9377
3288.23	0.98262	0.71702	0.93751
3287.27	0.9828	0.71708	0.9374
3286.3	0.98313	0.71723	0.93735
3285.34	0.98346	0.7174	0.93736
3284.38	0.98372	0.71751	0.93738
3283.41	0.98387	0.7175	0.9374
3282.45	0.98396	0.71738	0.93744
3281.48	0.98406	0.7172	0.93753
3280.52	0.98413	0.71702	0.93769
3279.55	0.98412	0.71688	0.93792
3278.59	0.98395	0.7168	0.93811
3277.63	0.98362	0.71676	0.93819
3276.66	0.98324	0.71673	0.93811
3275.7	0.98293	0.71668	0.93794
3274.73	0.9828	0.71657	0.9378
3273.77	0.98285	0.71639	0.9378
3272.8	0.98307	0.71619	0.93801
3271.84	0.98342	0.71607	0.93841
3270.88	0.98383	0.71613	0.93887
3269.91	0.98425	0.7164	0.93922
3268.95	0.98455	0.71683	0.93931
3267.98	0.98466	0.71729	0.9391
3267.02	0.98461	0.71763	0.9387
3266.05	0.98446	0.71777	0.93835
3265.09	0.98428	0.71771	0.93826
3264.13	0.98413	0.71749	0.93851
3263.16	0.98401	0.71722	0.939
3262.2	0.98389	0.71696	0.9395
3261.23	0.98376	0.71674	0.93983
3260.27	0.98362	0.71657	0.93991
3259.3	0.98351	0.71642	0.93981
3258.34	0.98347	0.71627	0.93965
3257.38	0.98352	0.71614	0.93954
3256.41	0.98371	0.71604	0.93954
3255.45	0.98397	0.71603	0.93964
3254.48	0.98424	0.71612	0.93979
3253.52	0.98439	0.71632	0.93999
3252.55	0.98434	0.71659	0.94019
3251.59	0.98408	0.71687	0.94037
3250.63	0.98366	0.71707	0.94048
3249.66	0.98323	0.71716	0.94046
3248.7	0.98299	0.71712	0.94035
3247.73	0.98308	0.717	0.94019
3246.77	0.9835	0.7169	0.9401
3245.8	0.98411	0.7169	0.94018
3244.84	0.98466	0.71703	0.94043
3243.88	0.98499	0.71728	0.94082
3242.91	0.98504	0.71758	0.94123
3241.95	0.98489	0.71782	0.94151
3240.98	0.98471	0.71795	0.94157
3240.02	0.98462	0.71796	0.94137
3239.05	0.98464	0.71788	0.94106
3238.09	0.98469	0.71776	0.94081
3237.13	0.98465	0.71762	0.94082
3236.16	0.98448	0.71744	0.94113
3235.2	0.98415	0.71722	0.9416
3234.23	0.98376	0.71698	0.94207
3233.27	0.98343	0.71681	0.94239
3232.3	0.98322	0.71682	0.94258
3231.34	0.98315	0.71709	0.94275
3230.38	0.98314	0.71756	0.94297
3229.41	0.98312	0.71813	0.94324
3228.45	0.98309	0.71862	0.94346
3227.48	0.98309	0.71893	0.94354
3226.52	0.98319	0.71902	0.94347
3225.55	0.98342	0.71892	0.94329
3224.59	0.98372	0.71875	0.94315
3223.63	0.98403	0.71861	0.94311
3222.66	0.98422	0.7186	0.94324
3221.7	0.98426	0.71872	0.94349
3220.73	0.98416	0.71893	0.94379
3219.77	0.98396	0.71916	0.94407
3218.8	0.98373	0.71935	0.94431
3217.84	0.98356	0.71948	0.94449
3216.88	0.98348	0.71959	0.94464
3215.91	0.98358	0.71975	0.94479
3214.95	0.98382	0.72	0.94498
3213.98	0.98408	0.72033	0.94523
3213.02	0.98425	0.72071	0.94552
3212.05	0.98421	0.72111	0.94584
3211.09	0.98393	0.7215	0.94612
3210.13	0.98353	0.72188	0.9463
3209.16	0.98311	0.72225	0.94639
3208.2	0.9828	0.72259	0.94636
3207.23	0.98262	0.72288	0.94629
3206.27	0.98255	0.72309	0.94622
3205.3	0.98261	0.72322	0.94621
3204.34	0.98275	0.72325	0.9463
3203.38	0.98297	0.72322	0.94653
3202.41	0.98332	0.72317	0.94689
3201.45	0.98378	0.72313	0.94738
3200.48	0.98432	0.72313	0.94794
3199.52	0.98484	0.72317	0.94847
3198.55	0.98522	0.72323	0.94887
3197.59	0.98541	0.72336	0.94908
3196.62	0.98545	0.72361	0.94914
3195.66	0.98542	0.72402	0.94912
3194.7	0.98539	0.72455	0.94912
3193.73	0.98542	0.72511	0.94916
3192.77	0.98544	0.72558	0.94923
3191.8	0.98539	0.72587	0.94934
3190.84	0.98524	0.72605	0.94946
3189.87	0.98504	0.72623	0.94963
3188.91	0.98484	0.72652	0.94984
3187.95	0.98473	0.72694	0.95012
3186.98	0.98471	0.72748	0.95045
3186.02	0.98472	0.72802	0.95078
3185.05	0.98475	0.72848	0.95112
3184.09	0.98474	0.72883	0.95144
3183.12	0.98469	0.72908	0.95174
3182.16	0.98467	0.72931	0.95201
3181.2	0.98469	0.72958	0.95225
3180.23	0.98478	0.72989	0.95243
3179.27	0.98486	0.73019	0.95253
3178.3	0.98484	0.7304	0.95254
3177.34	0.98466	0.73048	0.95248
3176.37	0.98431	0.73049	0.9524
3175.41	0.98392	0.73052	0.95237
3174.45	0.98364	0.73066	0.95244
3173.48	0.98353	0.73093	0.95261
3172.52	0.98357	0.73129	0.95284
3171.55	0.98363	0.73166	0.95307
3170.59	0.98363	0.73198	0.95323
3169.62	0.98358	0.73225	0.95333
3168.66	0.98353	0.73246	0.95345
3167.7	0.98355	0.73266	0.95365
3166.73	0.98365	0.73286	0.95399
3165.77	0.98377	0.73308	0.95446
3164.8	0.98386	0.73339	0.95498
3163.84	0.98393	0.73384	0.95548
3162.87	0.98403	0.73448	0.95594
3161.91	0.98425	0.73524	0.95638
3160.95	0.98454	0.73602	0.95681
3159.98	0.98478	0.73663	0.95717
3159.02	0.98487	0.73697	0.9574
3158.05	0.98476	0.73706	0.95742
3157.09	0.9845	0.737	0.95725
3156.12	0.98424	0.73696	0.95701
3155.16	0.98409	0.73707	0.95685
3154.2	0.98415	0.73738	0.95691
3153.23	0.98433	0.73788	0.95725
3152.27	0.9845	0.73851	0.95779
3151.3	0.98452	0.73918	0.95844
3150.34	0.98429	0.73982	0.95907
3149.37	0.9839	0.74036	0.95963
3148.41	0.98351	0.7408	0.96004
3147.45	0.98329	0.7412	0.96029
3146.48	0.98336	0.7416	0.96037
3145.52	0.98366	0.74206	0.96031
3144.55	0.98402	0.74257	0.9602
3143.59	0.98427	0.74308	0.96015
3142.62	0.9843	0.74355	0.96023
3141.66	0.98413	0.74398	0.96051
3140.7	0.98386	0.74439	0.96092
3139.73	0.98359	0.7448	0.96141
3138.77	0.98344	0.74517	0.96186
3137.8	0.98343	0.74544	0.96219
3136.84	0.98352	0.74557	0.96238
3135.87	0.98369	0.74559	0.96248
3134.91	0.98385	0.74556	0.96254
3133.95	0.98395	0.74558	0.96261
3132.98	0.98393	0.74574	0.9627
3132.02	0.98377	0.74607	0.96277
3131.05	0.98353	0.74656	0.96285
3130.09	0.98327	0.74718	0.96299
3129.12	0.98307	0.7479	0.96328
3128.16	0.98302	0.74866	0.96378
3127.2	0.98311	0.74941	0.96443
3126.23	0.98331	0.75007	0.96509
3125.27	0.98353	0.75062	0.96558
3124.3	0.98371	0.75103	0.96585
3123.34	0.98381	0.75136	0.96592
3122.37	0.98383	0.75166	0.96591
3121.41	0.98376	0.75198	0.96593
3120.45	0.98369	0.75232	0.96603
3119.48	0.98362	0.75269	0.96624
3118.52	0.98362	0.75308	0.96652
3117.55	0.98369	0.75348	0.96681
3116.59	0.98377	0.75386	0.96703
3115.62	0.98383	0.75418	0.9671
3114.66	0.98379	0.75445	0.96701
3113.7	0.98363	0.7547	0.9668
3112.73	0.98339	0.75502	0.96657
3111.77	0.98312	0.75547	0.96649
3110.8	0.98291	0.75606	0.96662
3109.84	0.9828	0.75672	0.96696
3108.87	0.98277	0.75735	0.96741
3107.91	0.98283	0.75788	0.96781
3106.95	0.98292	0.75831	0.96805
3105.98	0.98305	0.75866	0.9681
3105.02	0.9832	0.75897	0.96802
3104.05	0.98334	0.75925	0.96792
3103.09	0.98349	0.7595	0.96791
3102.12	0.98362	0.75972	0.96807
3101.16	0.98368	0.7599	0.96837
3100.2	0.98368	0.76005	0.96878
3099.23	0.98362	0.76022	0.96922
3098.27	0.98359	0.76047	0.96962
3097.3	0.98362	0.76086	0.96995
3096.34	0.98373	0.76144	0.97022
3095.37	0.98388	0.76216	0.97046
3094.41	0.98399	0.76294	0.97073
3093.45	0.98403	0.76373	0.97101
3092.48	0.98402	0.76448	0.97131
3091.52	0.98397	0.7652	0.97153
3090.55	0.98391	0.76588	0.97168
3089.59	0.98383	0.76652	0.97178
3088.62	0.98372	0.76711	0.97189
3087.66	0.98359	0.7676	0.97208
3086.7	0.98344	0.76798	0.97231
3085.73	0.98328	0.76828	0.97249
3084.77	0.98313	0.76851	0.97257
3083.8	0.98299	0.76871	0.97252
3082.84	0.98291	0.76892	0.97244
3081.87	0.98289	0.76916	0.97245
3080.91	0.98293	0.76946	0.97261
3079.95	0.983	0.76983	0.97291
3078.98	0.98305	0.77027	0.97326
3078.02	0.98304	0.77077	0.97359
3077.05	0.98302	0.77132	0.97387
3076.09	0.98301	0.77192	0.97415
3075.12	0.98307	0.77256	0.97447
3074.16	0.9832	0.77324	0.97484
3073.2	0.98337	0.77395	0.97523
3072.23	0.98352	0.77469	0.97556
3071.27	0.98356	0.77542	0.97579
3070.3	0.98347	0.77609	0.97593
3069.34	0.98328	0.77665	0.97606
3068.37	0.98311	0.77709	0.97624
3067.41	0.98306	0.7774	0.97648
3066.45	0.98319	0.77765	0.97679
3065.48	0.98341	0.77792	0.97713
3064.52	0.98362	0.7783	0.97748
3063.55	0.98368	0.77885	0.97782
3062.59	0.98359	0.77956	0.97812
3061.62	0.98344	0.78037	0.97836
3060.66	0.98333	0.7812	0.97854
3059.7	0.98334	0.78198	0.9787
3058.73	0.98348	0.78267	0.97892
3057.77	0.98366	0.78326	0.97921
3056.8	0.98383	0.78379	0.97954
3055.84	0.9839	0.78426	0.97982
3054.87	0.98386	0.78472	0.97999
3053.91	0.98373	0.7852	0.98006
3052.95	0.98356	0.78573	0.98012
3051.98	0.98339	0.78632	0.98025
3051.02	0.98326	0.78693	0.98049
3050.05	0.98317	0.78755	0.98081
3049.09	0.98318	0.78813	0.98116
3048.12	0.98327	0.78866	0.98148
3047.16	0.98339	0.78915	0.98175
3046.2	0.98348	0.7896	0.98199
3045.23	0.98347	0.79004	0.98222
3044.27	0.98337	0.79044	0.98243
3043.3	0.98319	0.79083	0.98263
3042.34	0.98302	0.79125	0.98281
3041.37	0.98292	0.79177	0.983
3040.41	0.98293	0.79248	0.98325
3039.45	0.983	0.79338	0.98358
3038.48	0.98309	0.79438	0.98397
3037.52	0.9831	0.79532	0.98434
3036.55	0.98302	0.79603	0.98463
3035.59	0.98287	0.79648	0.98481
3034.62	0.98272	0.79673	0.98492
3033.66	0.98267	0.79695	0.98502
3032.7	0.98276	0.79731	0.98519
3031.73	0.98296	0.79786	0.98546
3030.77	0.98323	0.79859	0.98585
3029.8	0.98349	0.79939	0.98628
3028.84	0.98371	0.80015	0.98665
3027.87	0.98384	0.80082	0.98684
3026.91	0.98383	0.80143	0.98685
3025.95	0.98374	0.80207	0.98675
3024.98	0.98358	0.80276	0.98663
3024.02	0.9834	0.80352	0.98661
3023.05	0.98323	0.80428	0.98669
3022.09	0.98306	0.80498	0.98686
3021.12	0.98292	0.80555	0.98707
3020.16	0.9828	0.80601	0.98729
3019.2	0.9827	0.80639	0.98751
3018.23	0.98267	0.80672	0.98769
3017.27	0.98269	0.80705	0.98783
3016.3	0.98279	0.80739	0.98791
3015.34	0.98293	0.80778	0.98798
3014.37	0.98309	0.80826	0.9881
3013.41	0.98323	0.80887	0.98828
3012.45	0.98328	0.80963	0.98851
3011.48	0.98317	0.81047	0.98876
3010.52	0.98291	0.81133	0.98897
3009.55	0.9825	0.81215	0.98912
3008.59	0.98205	0.81288	0.98917
3007.62	0.98169	0.81354	0.98916
3006.66	0.9815	0.81416	0.98915
3005.7	0.98156	0.81478	0.98921
3004.73	0.98182	0.81541	0.98939
3003.77	0.98217	0.81603	0.98968
3002.8	0.98252	0.8166	0.99005
3001.84	0.98275	0.8171	0.99027
3000.87	0.98285	0.81756	0.99035
2999.91	0.98284	0.81803	0.99027
2998.95	0.98277	0.8186	0.99008
2997.98	0.98273	0.81929	0.98994
2997.02	0.98276	0.82006	0.98992
2996.05	0.98281	0.82081	0.98995
2995.09	0.98281	0.82145	0.98994
2994.12	0.98267	0.82192	0.98983
2993.16	0.98242	0.82226	0.98964
2992.2	0.98211	0.82256	0.98949
2991.23	0.98181	0.82289	0.98942
2990.27	0.98157	0.82331	0.98941
2989.3	0.98138	0.82384	0.98934
2988.34	0.98118	0.82446	0.98917
2987.37	0.981	0.82514	0.9889
2986.41	0.98085	0.82584	0.98863
2985.45	0.98078	0.8265	0.98843
2984.48	0.98078	0.82706	0.98832
2983.52	0.9808	0.82752	0.98822
2982.55	0.98081	0.82797	0.98806
2981.59	0.98082	0.82849	0.98779
2980.62	0.98082	0.82915	0.9874
2979.66	0.98082	0.82991	0.98694
2978.7	0.98071	0.83067	0.98646
2977.73	0.98042	0.83134	0.98598
2976.77	0.9799	0.83189	0.98545
2975.8	0.97916	0.83232	0.98479
2974.84	0.97828	0.83265	0.9839
2973.87	0.97734	0.83294	0.98275
2972.91	0.9764	0.83326	0.98136
2971.95	0.97553	0.83366	0.97981
2970.98	0.97472	0.83417	0.97818
2970.02	0.97395	0.83476	0.97646
2969.05	0.97313	0.83534	0.97461
2968.09	0.9722	0.83588	0.97259
2967.12	0.97119	0.83643	0.97039
2966.16	0.97021	0.83706	0.96808
2965.2	0.96933	0.83784	0.96577
2964.23	0.96864	0.83871	0.96354
2963.27	0.96804	0.83952	0.96139
2962.3	0.96745	0.84012	0.95922
2961.34	0.96678	0.84044	0.95687
2960.37	0.96602	0.84053	0.95423
2959.41	0.96528	0.8405	0.95129
2958.45	0.96463	0.8405	0.94817
2957.48	0.96413	0.84062	0.94509
2956.52	0.96377	0.84088	0.9423
2955.55	0.96346	0.84126	0.94007
2954.59	0.96324	0.84174	0.93867
2953.62	0.96315	0.8423	0.9383
2952.66	0.96328	0.84293	0.93903
2951.7	0.96366	0.84365	0.94072
2950.73	0.96424	0.84441	0.94302
2949.77	0.96487	0.84515	0.94548
2948.8	0.96544	0.8458	0.94772
2947.84	0.96582	0.84631	0.94945
2946.87	0.96594	0.84666	0.95049
2945.91	0.96574	0.8469	0.95074
2944.95	0.96526	0.8471	0.95019
2943.98	0.96461	0.84733	0.9489
2943.02	0.96388	0.84763	0.94695
2942.05	0.9631	0.84799	0.94447
2941.09	0.96227	0.84835	0.94157
2940.12	0.96131	0.84864	0.93844
2939.16	0.96022	0.84877	0.93531
2938.19	0.95898	0.84876	0.93246
2937.23	0.9576	0.84868	0.9301
2936.27	0.95614	0.84866	0.92826
2935.3	0.95462	0.84879	0.92681
2934.34	0.95313	0.84914	0.92548
2933.37	0.95172	0.84968	0.92406
2932.41	0.95042	0.85036	0.92236
2931.44	0.94926	0.85112	0.92032
2930.48	0.94817	0.85188	0.91789
2929.52	0.94712	0.8526	0.915
2928.55	0.9461	0.85326	0.91161
2927.59	0.94512	0.85387	0.90773
2926.62	0.94423	0.85442	0.90343
2925.66	0.94351	0.85489	0.8989
2924.69	0.94301	0.85525	0.89441
2923.73	0.94281	0.85545	0.89025
2922.77	0.94297	0.85556	0.88674
2921.8	0.9435	0.85566	0.88413
2920.84	0.94439	0.85585	0.8826
2919.87	0.94557	0.85618	0.88224
2918.91	0.94695	0.85664	0.88292
2917.94	0.9484	0.85715	0.88442
2916.98	0.94979	0.85762	0.88651
2916.02	0.95108	0.85804	0.88905
2915.05	0.95227	0.85848	0.89205
2914.09	0.95341	0.85903	0.89556
2913.12	0.95456	0.85976	0.89957
2912.16	0.95574	0.86065	0.90397
2911.19	0.95694	0.86161	0.90852
2910.23	0.95811	0.86248	0.91295
2909.27	0.95921	0.86318	0.91708
2908.3	0.96024	0.86372	0.92084
2907.34	0.96123	0.86414	0.92422
2906.37	0.96221	0.86456	0.92727
2905.41	0.96321	0.86504	0.93004
2904.44	0.96418	0.86563	0.93254
2903.48	0.96507	0.86628	0.93473
2902.52	0.9658	0.86691	0.93657
2901.55	0.96631	0.86743	0.93805
2900.59	0.96664	0.8678	0.93917
2899.62	0.96689	0.8681	0.94
2898.66	0.96722	0.86839	0.94066
2897.69	0.96776	0.86875	0.94125
2896.73	0.96852	0.86916	0.94189
2895.77	0.96945	0.86955	0.94266
2894.8	0.97038	0.86987	0.94358
2893.84	0.97121	0.87018	0.94467
2892.87	0.97189	0.87059	0.94587
2891.91	0.97242	0.87119	0.94712
2890.94	0.97282	0.87195	0.94835
2889.98	0.97312	0.87274	0.94951
2889.02	0.97332	0.87343	0.95057
2888.05	0.97345	0.87391	0.95151
2887.09	0.97355	0.87422	0.95233
2886.12	0.97364	0.87443	0.95296
2885.16	0.97376	0.87464	0.95336
2884.19	0.97393	0.87491	0.95351
2883.23	0.97412	0.87527	0.95348
2882.27	0.97433	0.87575	0.95335
2881.3	0.97447	0.87631	0.95319
2880.34	0.97448	0.87691	0.95298
2879.37	0.97428	0.87744	0.9526
2878.41	0.97382	0.87786	0.9519
2877.44	0.97316	0.87821	0.95076
2876.48	0.97241	0.8786	0.94915
2875.52	0.97169	0.87909	0.94719
2874.55	0.97116	0.87973	0.94515
2873.59	0.97084	0.88048	0.94337
2872.62	0.97074	0.88126	0.94217
2871.66	0.97075	0.88199	0.94174
2870.69	0.97076	0.88264	0.94206
2869.73	0.97073	0.88319	0.94293
2868.77	0.97063	0.88368	0.94407
2867.8	0.97048	0.88418	0.94522
2866.84	0.97034	0.88475	0.94621
2865.87	0.97013	0.88542	0.94689
2864.91	0.96981	0.88613	0.94717
2863.94	0.96931	0.88681	0.94701
2862.98	0.96864	0.88738	0.94641
2862.02	0.96786	0.88782	0.94545
2861.05	0.96698	0.88816	0.94425
2860.09	0.96601	0.88844	0.94291
2859.12	0.96494	0.88873	0.94149
2858.16	0.96386	0.88905	0.93998
2857.19	0.96294	0.88946	0.93833
2856.23	0.9623	0.88998	0.9365
2855.27	0.96199	0.89061	0.93444
2854.3	0.96199	0.89133	0.9321
2853.34	0.96222	0.89206	0.92946
2852.37	0.96268	0.89277	0.92661
2851.41	0.96342	0.89341	0.92377
2850.44	0.96447	0.89399	0.92134
2849.48	0.96581	0.89453	0.91977
2848.52	0.96732	0.89505	0.91942
2847.55	0.96884	0.89554	0.92047
2846.59	0.97034	0.89603	0.92283
2845.62	0.9718	0.89655	0.92626
2844.66	0.97326	0.89715	0.93039
2843.69	0.97468	0.89784	0.9349
2842.73	0.97598	0.89859	0.93946
2841.77	0.97708	0.89933	0.94389
2840.8	0.97797	0.90003	0.94811
2839.84	0.97868	0.90067	0.95216
2838.87	0.97931	0.9013	0.95608
2837.91	0.97988	0.90191	0.95982
2836.94	0.98041	0.90249	0.96327
2835.98	0.98093	0.903	0.96624
2835.02	0.98145	0.90345	0.96864
2834.05	0.98201	0.90386	0.97051
2833.09	0.98255	0.90425	0.97197
2832.12	0.98298	0.90463	0.9732
2831.16	0.98323	0.905	0.97432
2830.19	0.98327	0.90535	0.97536
2829.23	0.98316	0.90575	0.9763
2828.27	0.98298	0.90623	0.9771
2827.3	0.98281	0.90679	0.97777
2826.34	0.98278	0.90741	0.97838
2825.37	0.98293	0.90805	0.979
2824.41	0.98327	0.90869	0.97965
2823.44	0.98375	0.90933	0.98028
2822.48	0.98423	0.90993	0.98081
2821.52	0.98459	0.91048	0.98116
2820.55	0.98477	0.91097	0.98138
2819.59	0.9848	0.91143	0.98153
2818.62	0.98479	0.91192	0.9817
2817.66	0.98485	0.91245	0.98196
2816.69	0.98501	0.913	0.98228
2815.73	0.98524	0.91353	0.98262
2814.77	0.98546	0.91399	0.98294
2813.8	0.98557	0.91441	0.98319
2812.84	0.98552	0.9148	0.98337
2811.87	0.98535	0.91519	0.98351
2810.91	0.98514	0.91556	0.98363
2809.94	0.98497	0.91592	0.98377
2808.98	0.98489	0.91631	0.98396
2808.02	0.98495	0.91674	0.98423
2807.05	0.98509	0.91728	0.98455
2806.09	0.98529	0.91796	0.98492
2805.12	0.98548	0.91875	0.98529
2804.16	0.98565	0.9196	0.98563
2803.19	0.98582	0.92043	0.98592
2802.23	0.98601	0.9212	0.98618
2801.27	0.98622	0.92186	0.98642
2800.3	0.98643	0.92238	0.98665
2799.34	0.9866	0.92278	0.9869
2798.37	0.98668	0.92306	0.98714
2797.41	0.98669	0.92323	0.98737
2796.44	0.98663	0.92337	0.98753
2795.48	0.98655	0.92354	0.9876
2794.52	0.98646	0.92383	0.98759
2793.55	0.98642	0.92428	0.98752
2792.59	0.98641	0.92489	0.98747
2791.62	0.98641	0.92555	0.98751
2790.66	0.98644	0.9262	0.98765
2789.69	0.98652	0.92676	0.98788
2788.73	0.98666	0.92724	0.98815
2787.77	0.98691	0.92768	0.98843
2786.8	0.98723	0.92814	0.98871
2785.84	0.98756	0.92864	0.98897
2784.87	0.98783	0.92917	0.98918
2783.91	0.98797	0.92968	0.98932
2782.94	0.98793	0.93014	0.98937
2781.98	0.98776	0.93051	0.98936
2781.02	0.98753	0.9308	0.98933
2780.05	0.98729	0.931	0.98931
2779.09	0.98712	0.93116	0.9893
2778.12	0.987	0.93131	0.98931
2777.16	0.98696	0.93152	0.98934
2776.19	0.98699	0.93185	0.98944
2775.23	0.98705	0.93233	0.98955
2774.27	0.98718	0.93294	0.98965
2773.3	0.98732	0.9336	0.98969
2772.34	0.9875	0.93427	0.9897
2771.37	0.98767	0.93489	0.98971
2770.41	0.98781	0.93544	0.98975
2769.44	0.98783	0.93591	0.98979
2768.48	0.98773	0.93628	0.98977
2767.52	0.98756	0.93662	0.9897
2766.55	0.98739	0.93697	0.98964
2765.59	0.98731	0.93739	0.98963
2764.62	0.98731	0.93788	0.98971
2763.66	0.98732	0.93837	0.98979
2762.69	0.98726	0.93876	0.9898
2761.73	0.98708	0.939	0.98967
2760.77	0.98682	0.9391	0.98947
2759.8	0.98658	0.93912	0.98929
2758.84	0.98645	0.93916	0.98921
2757.87	0.98645	0.93929	0.98924
2756.91	0.98658	0.93954	0.98933
2755.94	0.98677	0.93988	0.98941
2754.98	0.98692	0.9403	0.9895
2754.02	0.98707	0.94075	0.98959
2753.05	0.98722	0.94123	0.9897
2752.09	0.98737	0.9417	0.98981
2751.12	0.98748	0.94216	0.98987
2750.16	0.9875	0.94262	0.98986
2749.19	0.98747	0.94308	0.9898
2748.23	0.98742	0.94355	0.98978
2747.27	0.98741	0.94399	0.98982
2746.3	0.98745	0.94435	0.98994
2745.34	0.9875	0.94461	0.99009
2744.37	0.98749	0.94478	0.9902
2743.41	0.9874	0.94495	0.99022
2742.44	0.98727	0.94519	0.99016
2741.48	0.98712	0.94556	0.99005
2740.52	0.98701	0.946	0.98993
2739.55	0.98694	0.94648	0.98985
2738.59	0.98694	0.94693	0.98985
2737.62	0.98701	0.94732	0.98992
2736.66	0.98715	0.94768	0.99002
2735.69	0.98728	0.948	0.9901
2734.73	0.98735	0.94828	0.99007
2733.77	0.98731	0.94848	0.98992
2732.8	0.98716	0.94857	0.98964
2731.84	0.98699	0.94856	0.9893
2730.87	0.98687	0.94855	0.98895
2729.91	0.98684	0.94862	0.98869
2728.94	0.98687	0.94884	0.9886
2727.98	0.98693	0.9492	0.98872
2727.02	0.987	0.94967	0.98904
2726.05	0.98706	0.95018	0.98947
2725.09	0.98712	0.95068	0.98992
2724.12	0.98726	0.95114	0.99027
2723.16	0.98741	0.95152	0.99045
2722.19	0.98756	0.95179	0.99044
2721.23	0.98761	0.95193	0.99028
2720.27	0.98753	0.95198	0.99007
2719.3	0.98731	0.95202	0.98989
2718.34	0.98704	0.95215	0.98979
2717.37	0.98685	0.95242	0.98977
2716.41	0.98676	0.95286	0.98978
2715.44	0.98679	0.95339	0.98978
2714.48	0.98687	0.95387	0.98977
2713.52	0.98699	0.95423	0.98976
2712.55	0.98712	0.95443	0.98977
2711.59	0.98729	0.95456	0.98983
2710.62	0.9875	0.95472	0.98993
2709.66	0.98769	0.95497	0.99004
2708.69	0.98783	0.95529	0.99016
2707.73	0.98786	0.95559	0.99023
2706.77	0.98776	0.95582	0.99028
2705.8	0.98758	0.95597	0.9903
2704.84	0.98738	0.9561	0.99032
2703.87	0.98723	0.95625	0.99032
2702.91	0.98712	0.95644	0.9903
2701.94	0.98706	0.95668	0.99023
2700.98	0.987	0.95696	0.99013
2700.02	0.98694	0.9573	0.99006
2699.05	0.9869	0.95766	0.99007
2698.09	0.98689	0.95805	0.99017
2697.12	0.98693	0.95844	0.99034
2696.16	0.98699	0.9588	0.99048
2695.19	0.98704	0.95908	0.99054
2694.23	0.98706	0.95929	0.99052
2693.27	0.98707	0.95943	0.99049
2692.3	0.9871	0.95954	0.99049
2691.34	0.98716	0.95968	0.99056
2690.37	0.98722	0.95991	0.99062
2689.41	0.98727	0.96022	0.99066
2688.44	0.98729	0.96057	0.99066
2687.48	0.98729	0.96091	0.99064
2686.51	0.98727	0.96122	0.99065
2685.55	0.98727	0.9615	0.99067
2684.59	0.98729	0.96175	0.99072
2683.62	0.9873	0.96197	0.99076
2682.66	0.98729	0.96214	0.99077
2681.69	0.98723	0.96224	0.99068
2680.73	0.98711	0.9623	0.99051
2679.76	0.98698	0.96234	0.99031
2678.8	0.98689	0.96242	0.99015
2677.84	0.98687	0.96256	0.9901
2676.87	0.98697	0.96281	0.99014
2675.91	0.98717	0.96318	0.99028
2674.94	0.98741	0.96365	0.99044
2673.98	0.98761	0.96415	0.99057
2673.01	0.98767	0.96461	0.99062
2672.05	0.98758	0.96492	0.99055
2671.09	0.98738	0.96504	0.99039
2670.12	0.98716	0.96504	0.99018
2669.16	0.987	0.96501	0.98998
2668.19	0.98695	0.96505	0.98982
2667.23	0.98698	0.9652	0.98975
2666.26	0.98703	0.96549	0.98978
2665.3	0.98705	0.96588	0.98991
2664.34	0.98702	0.96633	0.99012
2663.37	0.98699	0.96678	0.99035
2662.41	0.98696	0.96715	0.99051
2661.44	0.98691	0.96738	0.99055
2660.48	0.98682	0.96747	0.99045
2659.51	0.98665	0.96748	0.99021
2658.55	0.98642	0.96753	0.98993
2657.59	0.98619	0.96768	0.98974
2656.62	0.98604	0.96792	0.98969
2655.66	0.98599	0.96823	0.98979
2654.69	0.98603	0.96852	0.9899
2653.73	0.98611	0.96875	0.98991
2652.76	0.98618	0.96895	0.98977
2651.8	0.98622	0.96912	0.98954
2650.84	0.98626	0.96932	0.9893
2649.87	0.98634	0.96953	0.98917
2648.91	0.98646	0.96974	0.98918
2647.94	0.9866	0.96991	0.98926
2646.98	0.98674	0.97002	0.98933
2646.01	0.98684	0.97006	0.98934
2645.05	0.98687	0.97007	0.98933
2644.09	0.98679	0.97008	0.98931
2643.12	0.98664	0.97013	0.98934
2642.16	0.98646	0.97022	0.9894
2641.19	0.98629	0.97036	0.98947
2640.23	0.98621	0.97056	0.98951
2639.26	0.98624	0.97082	0.98951
2638.3	0.98639	0.97113	0.98953
2637.34	0.98664	0.97148	0.9896
2636.37	0.98695	0.97189	0.98975
2635.41	0.98723	0.97236	0.98995
2634.44	0.9874	0.97287	0.99013
2633.48	0.98741	0.97336	0.9902
2632.51	0.98727	0.97377	0.99012
2631.55	0.98708	0.97405	0.98995
2630.59	0.98692	0.97423	0.98984
2629.62	0.98689	0.97436	0.9899
2628.66	0.987	0.9745	0.99015
2627.69	0.98713	0.97462	0.99053
2626.73	0.98717	0.97472	0.99087
2625.76	0.98699	0.97481	0.99105
2624.8	0.98665	0.97489	0.99103
2623.84	0.98623	0.975	0.99082
2622.87	0.9859	0.97514	0.99053
2621.91	0.98575	0.97531	0.99027
2620.94	0.98577	0.97549	0.99015
2619.98	0.98594	0.97567	0.99021
2619.01	0.98615	0.97583	0.99043
2618.05	0.98633	0.97597	0.99072
2617.09	0.98644	0.97611	0.99101
2616.12	0.98652	0.97627	0.99121
2615.16	0.98658	0.97652	0.99127
2614.19	0.98663	0.97683	0.99119
2613.23	0.98668	0.97716	0.99098
2612.26	0.98672	0.97743	0.99071
2611.3	0.98674	0.97763	0.99044
2610.34	0.9868	0.97776	0.99022
2609.37	0.98693	0.97784	0.99009
2608.41	0.98718	0.97788	0.99005
2607.44	0.98749	0.9779	0.99006
2606.48	0.98782	0.97791	0.99008
2605.51	0.98808	0.97798	0.99008
2604.55	0.98822	0.97811	0.99006
2603.59	0.98826	0.97836	0.99006
2602.62	0.98822	0.97871	0.99011
2601.66	0.98819	0.97913	0.99027
2600.69	0.98819	0.97955	0.99054
2599.73	0.98818	0.97989	0.99087
2598.76	0.9881	0.98011	0.99116
2597.8	0.98793	0.98019	0.99129
2596.84	0.98769	0.98018	0.99121
2595.87	0.98745	0.98014	0.99092
2594.91	0.98732	0.9801	0.99053
2593.94	0.98732	0.98008	0.99019
2592.98	0.98745	0.98008	0.99
2592.01	0.9877	0.98011	0.99009
2591.05	0.98805	0.98023	0.99046
2590.09	0.98839	0.98046	0.99099
2589.12	0.98859	0.98082	0.99152
2588.16	0.98858	0.98128	0.99187
2587.19	0.98838	0.98182	0.99204
2586.23	0.98814	0.98243	0.99206
2585.26	0.98803	0.98307	0.99203
2584.3	0.98808	0.9837	0.99195
2583.34	0.9882	0.98426	0.99179
2582.37	0.98826	0.98465	0.99149
2581.41	0.98823	0.98484	0.99105
2580.44	0.98817	0.98481	0.99059
2579.48	0.98817	0.98458	0.99019
2578.51	0.9883	0.98419	0.98996
2577.55	0.98848	0.98374	0.9899
2576.59	0.98862	0.98336	0.98995
2575.62	0.98862	0.9832	0.99002
2574.66	0.98854	0.98331	0.98999
2573.69	0.98846	0.98366	0.98982
2572.73	0.98844	0.98409	0.98951
2571.76	0.9885	0.98444	0.98912
2570.8	0.98852	0.98461	0.98874
2569.84	0.98837	0.98468	0.98847
2568.87	0.988	0.98478	0.98843
2567.91	0.98752	0.98496	0.98861
2566.94	0.98708	0.9852	0.98899
2565.98	0.98687	0.9854	0.98944
2565.01	0.98696	0.98549	0.98983
2564.05	0.98729	0.98545	0.99005
2563.09	0.98774	0.98536	0.99013
2562.12	0.98819	0.98531	0.99012
2561.16	0.98858	0.9854	0.99013
2560.19	0.9889	0.9856	0.99019
2559.23	0.98911	0.98585	0.99032
2558.26	0.98918	0.986	0.99046
2557.3	0.98906	0.98594	0.99051
2556.34	0.98877	0.98563	0.9904
2555.37	0.9884	0.98511	0.99011
2554.41	0.98808	0.98454	0.98964
2553.44	0.98786	0.98403	0.9891
2552.48	0.98772	0.98373	0.98861
2551.51	0.98768	0.98373	0.98834
2550.55	0.98776	0.98404	0.98836
2549.59	0.98805	0.9846	0.98871
2548.62	0.98857	0.9852	0.98929
2547.66	0.98922	0.98562	0.98987
2546.69	0.98978	0.98572	0.99025
2545.73	0.99001	0.98556	0.99034
2544.76	0.98987	0.98532	0.99019
2543.8	0.98946	0.98523	0.98998
2542.84	0.989	0.98542	0.98989
2541.87	0.98873	0.98587	0.99
2540.91	0.9888	0.98646	0.99032
2539.94	0.98918	0.98708	0.99074
2538.98	0.98969	0.98758	0.9912
2538.01	0.9901	0.98789	0.99165
2537.05	0.99025	0.98797	0.99201
2536.09	0.99012	0.98787	0.99221
2535.12	0.98978	0.98768	0.99221
2534.16	0.98936	0.98749	0.99192
2533.19	0.98888	0.98734	0.99137
2532.23	0.98834	0.98719	0.99067
2531.26	0.98779	0.98702	0.98998
2530.3	0.9873	0.98685	0.98944
2529.34	0.98696	0.98673	0.98908
2528.37	0.98685	0.9867	0.98879
2527.41	0.98693	0.98673	0.98847
2526.44	0.98716	0.98677	0.98805
2525.48	0.98744	0.98673	0.98763
2524.51	0.98776	0.98659	0.98733
2523.55	0.98806	0.98639	0.98729
2522.59	0.98825	0.98622	0.98747
2521.62	0.98829	0.98614	0.98777
2520.66	0.98819	0.98618	0.98812
2519.69	0.98804	0.98629	0.98846
2518.73	0.98797	0.98639	0.98879
2517.76	0.98805	0.98646	0.98909
2516.8	0.98829	0.98654	0.98938
2515.84	0.98863	0.98669	0.98962
2514.87	0.98902	0.98698	0.98982
2513.91	0.98942	0.98739	0.99001
2512.94	0.98974	0.98787	0.99018
2511.98	0.98996	0.98828	0.99032
2511.01	0.99006	0.9885	0.99043
2510.05	0.99005	0.9885	0.99054
2509.09	0.98995	0.98826	0.9906
2508.12	0.98976	0.98788	0.9906
2507.16	0.98942	0.98744	0.99049
2506.19	0.98898	0.98705	0.99025
2505.23	0.98855	0.98677	0.98994
2504.26	0.98834	0.98667	0.98963
2503.3	0.98846	0.98676	0.98939
2502.34	0.98882	0.98698	0.98926
2501.37	0.98923	0.98723	0.98919
2500.41	0.98942	0.98738	0.98921
2499.44	0.98926	0.98732	0.98928
2498.48	0.98883	0.98707	0.98937
2497.51	0.98833	0.9867	0.98946
2496.55	0.98801	0.98639	0.98954
2495.59	0.98802	0.98628	0.98966
2494.62	0.98837	0.98646	0.98985
2493.66	0.9889	0.98681	0.99007
2492.69	0.98939	0.98717	0.99016
2491.73	0.98965	0.98736	0.99005
2490.76	0.98968	0.98734	0.98975
2489.8	0.98962	0.98721	0.98943
2488.84	0.98962	0.9871	0.98924
2487.87	0.98977	0.9871	0.98928
2486.91	0.99003	0.98719	0.98942
2485.94	0.99028	0.98731	0.9896
2484.98	0.99041	0.9874	0.98973
2484.01	0.99039	0.98748	0.98986
2483.05	0.99021	0.98756	0.99005
2482.09	0.98984	0.98767	0.99031
2481.12	0.98935	0.98782	0.99052
2480.16	0.98882	0.98801	0.99062
2479.19	0.9884	0.98823	0.99056
2478.23	0.98822	0.98849	0.99043
2477.26	0.98836	0.9887	0.99028
2476.3	0.98877	0.98875	0.99023
2475.34	0.98931	0.98858	0.9903
2474.37	0.98986	0.98822	0.9905
2473.41	0.99024	0.98778	0.9907
2472.44	0.99035	0.98738	0.99078
2471.48	0.99012	0.98709	0.99057
2470.51	0.98962	0.98692	0.99002
2469.55	0.98898	0.98687	0.98924
2468.59	0.98833	0.98694	0.98843
2467.62	0.98782	0.98715	0.98788
2466.66	0.98752	0.98739	0.98769
2465.69	0.9874	0.98755	0.98785
2464.73	0.98747	0.98753	0.98822
2463.76	0.98768	0.98735	0.98864
2462.8	0.98798	0.98712	0.98895
2461.84	0.98833	0.987	0.98909
2460.87	0.98868	0.98709	0.98906
2459.91	0.98896	0.98737	0.98894
2458.94	0.98912	0.98771	0.98885
2457.98	0.98916	0.98799	0.98888
2457.01	0.9891	0.98814	0.98909
2456.05	0.989	0.98819	0.98946
2455.09	0.98891	0.9883	0.98993
2454.12	0.98889	0.98855	0.99046
2453.16	0.98897	0.98893	0.99102
2452.19	0.98917	0.98931	0.99154
2451.23	0.9895	0.9896	0.99191
2450.26	0.98989	0.9898	0.99199
2449.3	0.99024	0.98995	0.99173
2448.34	0.99044	0.9901	0.9912
2447.37	0.99051	0.99016	0.9906
2446.41	0.99053	0.99002	0.99015
2445.44	0.99062	0.98967	0.98994
2444.48	0.99085	0.98921	0.98992
2443.51	0.99111	0.98885	0.98996
2442.55	0.99126	0.98875	0.98995
2441.59	0.99119	0.98894	0.9899
2440.62	0.99101	0.9893	0.98995
2439.66	0.99086	0.98965	0.99018
2438.69	0.99082	0.98985	0.99061
2437.73	0.9909	0.98985	0.99104
2436.76	0.99099	0.9897	0.99129
2435.8	0.99097	0.98947	0.99123
2434.84	0.99081	0.98922	0.9909
2433.87	0.99059	0.989	0.99045
2432.91	0.9904	0.98885	0.99008
2431.94	0.99027	0.98884	0.98992
2430.98	0.99021	0.98898	0.9899
2430.01	0.99016	0.98918	0.98991
2429.05	0.99003	0.98934	0.98979
2428.08	0.98983	0.98937	0.98953
2427.12	0.98962	0.9893	0.9892
2426.16	0.98952	0.98921	0.98893
2425.19	0.9896	0.98921	0.98881
2424.23	0.98992	0.98928	0.98888
2423.26	0.99039	0.98936	0.98913
2422.3	0.99089	0.98936	0.98948
2421.33	0.99125	0.98928	0.98987
2420.37	0.99138	0.98923	0.99022
2419.41	0.99125	0.98932	0.99052
2418.44	0.99092	0.98965	0.99081
2417.48	0.99049	0.99016	0.99108
2416.51	0.99001	0.99068	0.99127
2415.55	0.98953	0.99103	0.99128
2414.58	0.98906	0.99112	0.99107
2413.62	0.98871	0.99105	0.99071
2412.66	0.98859	0.99093	0.9904
2411.69	0.98876	0.99086	0.99032
2410.73	0.98918	0.99086	0.9905
2409.76	0.9897	0.99088	0.99091
2408.8	0.99014	0.99094	0.99137
2407.83	0.99042	0.9911	0.99175
2406.87	0.99058	0.99135	0.99198
2405.91	0.99071	0.99166	0.99204
2404.94	0.99086	0.99191	0.992
2403.98	0.99105	0.99202	0.99186
2403.01	0.99122	0.99197	0.9916
2402.05	0.99127	0.99179	0.9912
2401.08	0.99119	0.99154	0.99066
2400.12	0.99099	0.99127	0.99007
2399.16	0.99092	0.99122	0.98976
2398.19	0.9908	0.99122	0.98962
2397.23	0.9906	0.99115	0.98953
2396.26	0.99034	0.99103	0.98951
2395.3	0.9901	0.99091	0.9896
2394.33	0.98991	0.99084	0.98978
2393.37	0.98971	0.99081	0.98996
2392.41	0.98945	0.9908	0.99005
2391.44	0.98907	0.99073	0.98995
2390.48	0.98865	0.99055	0.98962
2389.51	0.9883	0.99021	0.98918
2388.55	0.98811	0.98977	0.98875
2387.58	0.98818	0.9893	0.98851
2386.62	0.98846	0.98888	0.98849
2385.66	0.98885	0.98858	0.98864
2384.69	0.98924	0.98843	0.98887
2383.73	0.98959	0.98845	0.98905
2382.76	0.98986	0.98867	0.98913
2381.8	0.99003	0.98903	0.98911
2380.83	0.99005	0.9895	0.98898
2379.87	0.9898	0.98997	0.98876
2378.91	0.98922	0.99027	0.98836
2377.94	0.98835	0.99019	0.98769
2376.98	0.98741	0.9898	0.9869
2376.01	0.98669	0.98938	0.9863
2375.05	0.98648	0.98908	0.98593
2374.08	0.98691	0.98901	0.98573
2373.12	0.98792	0.98931	0.98569
2372.16	0.98922	0.98982	0.98569
2371.19	0.99041	0.99027	0.98568
2370.23	0.9912	0.99064	0.98604
2369.26	0.99145	0.9909	0.98697
2368.3	0.99119	0.99082	0.98814
2367.33	0.99061	0.99023	0.98906
2366.37	0.98981	0.98938	0.98955
2365.41	0.98879	0.98879	0.98989
2364.44	0.98744	0.9884	0.99004
2363.48	0.98582	0.98762	0.98959
2362.51	0.98422	0.98602	0.98826
2361.55	0.98309	0.98395	0.98641
2360.58	0.98288	0.9824	0.98499
2359.62	0.98359	0.98207	0.98456
2358.66	0.98476	0.98263	0.98482
2357.69	0.98576	0.98334	0.98511
2356.73	0.98615	0.98379	0.98518
2355.76	0.98592	0.98403	0.98521
2354.8	0.98544	0.9842	0.98537
2353.83	0.98508	0.98443	0.98571
2352.87	0.98502	0.98465	0.98611
2351.91	0.98522	0.98425	0.98581
2350.94	0.98556	0.98278	0.98424
2349.98	0.9859	0.98096	0.98212
2349.01	0.98622	0.98048	0.98121
2348.05	0.98652	0.9823	0.98256
2347.08	0.98678	0.9854	0.98528
2346.12	0.98686	0.98779	0.98746
2345.16	0.98661	0.98827	0.98803
2344.19	0.98601	0.98715	0.98733
2343.23	0.98523	0.98559	0.98642
2342.26	0.98464	0.98443	0.9859
2341.3	0.98446	0.98373	0.98565
2340.33	0.98482	0.98348	0.98562
2339.37	0.98555	0.98378	0.98599
2338.41	0.98646	0.98444	0.98667
2337.44	0.9873	0.98526	0.98748
2336.48	0.98797	0.98618	0.9883
2335.51	0.98843	0.98678	0.98872
2334.55	0.98866	0.98672	0.98835
2333.58	0.98862	0.98621	0.98743
2332.62	0.98826	0.98569	0.98646
2331.66	0.98768	0.98523	0.98553
2330.69	0.98711	0.98473	0.98452
2329.73	0.98679	0.98447	0.98385
2328.76	0.98686	0.98472	0.98384
2327.8	0.98719	0.98509	0.98418
2326.83	0.9875	0.9851	0.98441
2325.87	0.98758	0.98483	0.98466
2324.91	0.98733	0.98444	0.98505
2323.94	0.98693	0.98386	0.98543
2322.98	0.98656	0.98307	0.98559
2322.01	0.98633	0.98252	0.98578
2321.05	0.98619	0.98254	0.98621
2320.08	0.98601	0.98294	0.98656
2319.12	0.98572	0.98339	0.98651
2318.16	0.98542	0.98398	0.98628
2317.19	0.98529	0.98485	0.98619
2316.23	0.98549	0.98595	0.98638
2315.26	0.98608	0.98705	0.98683
2314.3	0.98689	0.98793	0.98738
2313.33	0.98772	0.98836	0.98777
2312.37	0.98836	0.98838	0.98794
2311.41	0.98873	0.98821	0.98798
2310.44	0.9889	0.98798	0.98795
2309.48	0.98894	0.98776	0.98795
2308.51	0.98889	0.98763	0.98806
2307.55	0.98876	0.98762	0.98828
2306.58	0.98853	0.98765	0.98851
2305.62	0.98822	0.98761	0.98858
2304.66	0.98788	0.9875	0.98846
2303.69	0.9876	0.98739	0.98825
2302.73	0.9874	0.98732	0.98813
2301.76	0.98724	0.98729	0.98811
2300.8	0.98706	0.98719	0.98812
2299.83	0.98685	0.98698	0.98817
2298.87	0.98665	0.98668	0.98818
2297.91	0.98655	0.98633	0.98809
2296.94	0.98661	0.98602	0.9879
2295.98	0.98684	0.98581	0.98761
2295.01	0.98718	0.98568	0.98722
2294.05	0.98749	0.98553	0.98677
2293.08	0.98767	0.98531	0.98634
2292.12	0.98767	0.98503	0.98601
2291.16	0.98748	0.98479	0.98592
2290.19	0.98717	0.98468	0.98609
2289.23	0.9868	0.9847	0.98651
2288.26	0.98645	0.98478	0.9871
2287.3	0.98614	0.98486	0.98774
2286.33	0.98587	0.98493	0.9883
2285.37	0.98571	0.98504	0.98871
2284.41	0.98571	0.98533	0.98894
2283.44	0.98591	0.98582	0.98897
2282.48	0.98631	0.98644	0.98886
2281.51	0.98685	0.98701	0.98864
2280.55	0.98735	0.98736	0.98836
2279.58	0.98764	0.98739	0.9881
2278.62	0.98762	0.98713	0.9879
2277.66	0.98735	0.98671	0.98778
2276.69	0.98704	0.98635	0.98781
2275.73	0.98696	0.98622	0.98803
2274.76	0.98731	0.98642	0.98846
2273.8	0.98807	0.98694	0.98908
2272.83	0.98899	0.98757	0.9897
2271.87	0.98973	0.98808	0.9901
2270.91	0.99	0.98829	0.99008
2269.94	0.98973	0.98821	0.98969
2268.98	0.98908	0.98802	0.98913
2268.01	0.98832	0.98791	0.98868
2267.05	0.98772	0.98792	0.98857
2266.08	0.98741	0.98794	0.98887
2265.12	0.98734	0.98784	0.98955
2264.16	0.9874	0.98757	0.99052
2263.19	0.98754	0.98728	0.99165
2262.23	0.98777	0.98718	0.99281
2261.26	0.98818	0.98735	0.99383
2260.3	0.9888	0.98768	0.99449
2259.33	0.98953	0.98798	0.99466
2258.37	0.99011	0.98812	0.99429
2257.41	0.99029	0.98809	0.99346
2256.44	0.98993	0.98791	0.99234
2255.48	0.98908	0.98762	0.99112
2254.51	0.988	0.98719	0.98995
2253.55	0.98703	0.98668	0.98893
2252.58	0.98645	0.98623	0.98819
2251.62	0.98642	0.98606	0.98782
2250.66	0.98693	0.9863	0.98798
2249.69	0.98776	0.98692	0.98868
2248.73	0.98859	0.98767	0.98973
2247.76	0.98928	0.98835	0.99098
2246.8	0.98973	0.98875	0.99208
2245.83	0.98985	0.98873	0.99272
2244.87	0.98973	0.98826	0.99287
2243.91	0.98951	0.98742	0.99271
2242.94	0.98943	0.98643	0.99248
2241.98	0.98956	0.98554	0.99241
2241.01	0.98984	0.98497	0.99256
2240.05	0.99013	0.98484	0.99287
2239.08	0.99027	0.98523	0.99326
2238.12	0.99017	0.98613	0.99361
2237.16	0.98982	0.98736	0.99377
2236.19	0.98929	0.98862	0.99366
2235.23	0.98872	0.98966	0.99328
2234.26	0.98834	0.99038	0.99274
2233.3	0.98839	0.9908	0.99224
2232.33	0.98887	0.99088	0.99181
2231.37	0.98949	0.99048	0.99135
2230.41	0.98984	0.98943	0.99084
2229.44	0.98969	0.98774	0.99042
2228.48	0.98916	0.98572	0.99043
2227.51	0.98868	0.98389	0.99107
2226.55	0.98865	0.98268	0.99211
2225.58	0.98913	0.98229	0.99299
2224.62	0.98986	0.98264	0.99316
2223.66	0.99047	0.98346	0.99254
2222.69	0.99076	0.98446	0.9915
2221.73	0.99074	0.98537	0.99063
2220.76	0.99057	0.98614	0.99026
2219.8	0.99046	0.98684	0.99041
2218.83	0.99052	0.98767	0.99084
2217.87	0.99081	0.98874	0.99141
2216.91	0.9913	0.99004	0.99209
2215.94	0.99185	0.99131	0.99292
2214.98	0.99232	0.99221	0.99384
2214.01	0.99265	0.99255	0.99461
2213.05	0.99292	0.99231	0.99495
2212.08	0.99322	0.9916	0.99459
2211.12	0.99338	0.99047	0.99346
2210.16	0.99313	0.98899	0.99188
2209.19	0.99228	0.9873	0.99037
2208.23	0.99102	0.98571	0.98957
2207.26	0.9899	0.98465	0.98983
2206.3	0.9895	0.98434	0.99104
2205.33	0.98999	0.98473	0.99273
2204.37	0.99106	0.98559	0.99423
2203.41	0.9922	0.98661	0.99505
2202.44	0.99296	0.98754	0.99504
2201.48	0.99313	0.98813	0.99452
2200.51	0.99276	0.98823	0.99404
2199.55	0.99199	0.98787	0.99401
2198.58	0.99097	0.98727	0.99451
2197.62	0.98987	0.98673	0.99511
2196.66	0.98891	0.98644	0.99517
2195.69	0.98828	0.98629	0.99434
2194.73	0.98815	0.98601	0.99281
2193.76	0.98851	0.98548	0.99123
2192.8	0.98919	0.98485	0.99027
2191.83	0.98997	0.98456	0.99023
2190.87	0.99076	0.98511	0.99096
2189.91	0.99168	0.98672	0.99202
2188.94	0.99275	0.98913	0.9929
2187.98	0.9937	0.99156	0.99315
2187.01	0.99389	0.99309	0.99242
2186.05	0.9928	0.99313	0.99069
2185.08	0.99053	0.99168	0.98846
2184.12	0.9879	0.98935	0.9866
2183.16	0.98611	0.98695	0.98601
2182.19	0.98599	0.98517	0.98703
2181.23	0.98769	0.98452	0.98925
2180.26	0.9906	0.98527	0.99182
2179.3	0.99378	0.98748	0.99388
2178.33	0.99633	0.99068	0.99496
2177.37	0.99762	0.99401	0.99502
2176.41	0.99753	0.99639	0.99435
2175.44	0.99636	0.99708	0.99346
2174.48	0.99473	0.99603	0.9929
2173.51	0.99321	0.99388	0.99294
2172.55	0.99217	0.99146	0.99349
2171.58	0.99166	0.9894	0.99428
2170.62	0.99166	0.98791	0.99507
2169.65	0.99215	0.98683	0.99581
2168.69	0.99301	0.98591	0.99652
2167.73	0.99393	0.98496	0.99693
2166.76	0.99451	0.98395	0.99656
2165.8	0.99441	0.98301	0.99511
2164.83	0.99373	0.98229	0.99269
2163.87	0.99288	0.98186	0.98977
2162.9	0.99238	0.98163	0.98686
2161.94	0.99241	0.98138	0.98415
2160.98	0.99285	0.9809	0.98181
2160.01	0.99352	0.98022	0.98033
2159.05	0.99438	0.97967	0.98039
2158.08	0.99557	0.97982	0.9823
2157.12	0.99706	0.98108	0.98554
2156.15	0.99855	0.98339	0.98899
2155.19	0.99954	0.9862	0.9916
2154.23	0.99968	0.98869	0.9929
2153.26	0.99901	0.99027	0.99295
2152.3	0.99781	0.99073	0.99212
2151.33	0.99656	0.99038	0.99088
2150.37	0.99564	0.98973	0.98968
2149.4	0.99518	0.98924	0.98885
2148.44	0.99499	0.98911	0.98859
2147.48	0.99462	0.98924	0.98884
2146.51	0.99379	0.9894	0.98932
2145.55	0.99249	0.98935	0.98966
2144.58	0.99113	0.989	0.98965
2143.62	0.99018	0.9884	0.98941
2142.65	0.98991	0.98772	0.98932
2141.69	0.99011	0.98718	0.98975
2140.73	0.99033	0.98686	0.99073
2139.76	0.99021	0.98675	0.9919
2138.8	0.98976	0.9867	0.99277
2137.83	0.98938	0.98668	0.99309
2136.87	0.98961	0.98684	0.99308
2135.9	0.99071	0.98734	0.99315
2134.94	0.99236	0.98815	0.99354
2133.98	0.99379	0.98885	0.99413
2133.01	0.99423	0.98891	0.99453
2132.05	0.99335	0.98803	0.99436
2131.08	0.99149	0.98646	0.99354
2130.12	0.98944	0.98491	0.99227
2129.15	0.98804	0.98402	0.99089
2128.19	0.98777	0.98418	0.98983
2127.23	0.98863	0.98526	0.98939
2126.26	0.99026	0.9868	0.98973
2125.3	0.99206	0.98821	0.99069
2124.33	0.99348	0.989	0.99191
2123.37	0.99413	0.989	0.99295
2122.4	0.9939	0.98834	0.99352
2121.44	0.99294	0.98737	0.99354
2120.48	0.99159	0.98646	0.99316
2119.51	0.99031	0.98587	0.99263
2118.55	0.98946	0.98558	0.99213
2117.58	0.98925	0.98536	0.99178
2116.62	0.9896	0.98496	0.99165
2115.65	0.99024	0.98426	0.99171
2114.69	0.99079	0.9834	0.99187
2113.73	0.99095	0.98268	0.99206
2112.76	0.99069	0.98243	0.99226
2111.8	0.99019	0.9828	0.99246
2110.83	0.9898	0.98366	0.99268
2109.87	0.98985	0.98472	0.99287
2108.9	0.99044	0.98567	0.99294
2107.94	0.99144	0.9864	0.99283
2106.98	0.99252	0.9869	0.99254
2106.01	0.99335	0.98724	0.99213
2105.05	0.9937	0.98751	0.99169
2104.08	0.99357	0.98775	0.99123
2103.12	0.99315	0.988	0.99078
2102.15	0.99261	0.9882	0.99031
2101.19	0.992	0.98823	0.98972
2100.23	0.99127	0.98795	0.98899
2099.26	0.99049	0.98733	0.98825
2098.3	0.98979	0.98657	0.98776
[truncated: 1,665 more rows]

## Sheet: Fig4
Fig4b
	NC	S-P	MNP-P	S-A	MNP-A
Replicate 1	0.00166	0	0.50103	1.01128	0.668224		one-way ANOVA
Replicate 2	0.000646	0.00166	0.742922	0.840675	0.691095		Treatment	p-value
Replicate 3	0.002029	0.001291	0.432049	1.15394	1.18493		S-P vs MNP-P	2.04606e-05
Replicate 4	0.006179	0	0.374873	1.18041	0.895915		S-A vs MNP-A	0.47045
Replicate 5	2.64e-05	0.000738	0.326734	0.893886	0.724017
Replicate 6	0	4.4e-05	0.433617	0.9198	1.06864
Average	0.00175673	0.000622167	0.468537	1	0.872137
SD	0.0023218	0.000727504	0.146816	0.141033	0.216017
Fig4c
Day		0	1	2	3	4	5	7	10	14
Biological replicate 1	Technical replicate 1	1	1.16469	5.23477	8.3565	2.97876	4.28675	3.88876	3.97567	2.35747
	Technical replicate 2	1	0.85465	7.74867	6.49766	6.25644	4.77565	6.87866	4.98787	6.37689
	Technical replicate 3	1	0.95564	7.86245	7.04787	5.95245	6.06545	5.9999	5.27076	4.51957
Biological replicate 2	Technical replicate 1	1	0.773544	6.87676	8.99873	12.5266	22.2465	5.87085	1.84532	6.37591
	Technical replicate 2	1	1.4987	4.37656	9.46457	8.04786	16.4787	8.30342	5.7329	5.23858
	Technical replicate 3	1	1.1296	4.1739	6.87725	9.44766	12.4965	8.05399	3.89544	4.99254
Biological replicate 3	Technical replicate 1	1	1.70848	4.08702	19.1387	9.91329	15.8755	6.91836	10.0676	2.49866
	Technical replicate 2	1	2.88535	5.43246	17.1786	5.11876	9.19535	11.3765	6.18723	4.24645
	Technical replicate 3	1	2.02765	5.94847	9.29636	9.06038	11.0746	8.29134	6.08986	3.97523
Average of biological replicate 1		1	0.99166	6.94863	7.30068	5.06255	5.04262	5.5891	4.74477	4.41798
Average of biological replicate 2		1	1.13395	5.14241	8.44685	10.0074	17.0739	7.40942	3.82456	5.53568
Average of biological replicate 3		1	2.20716	5.15598	15.2045	8.03081	12.0485	8.86209	7.44822	3.57345
Average		1	1.44426	5.74901	10.3174	7.70024	11.3883	7.28687	5.33918	4.50903
SD		0	0.664512	1.03893	4.27105	2.48892	6.04275	1.63993	1.88354	0.98428
Fig4d
Day		0	1	2	3	4	5	7	10	14
Biological replicate 1	Technical replicate 1	1	12.845	100.123	138.912	88.5123	70.1245	55.2481	45.1234	30.1124
	Technical replicate 2	1	18.76	115.876	152.223	97.2336	80.9876	65.4868	55.8765	38.2667
	Technical replicate 3	1	14.4623	108.168	146.405	94.4118	77.8957	60.3837	51.8382	34.2946
Biological replicate 2	Technical replicate 1	1	10.2456	78.1235	120.346	80.1234	59.8765	45.1234	31.3456	18.2456
	Technical replicate 2	1	16.9874	91.8765	135.876	90.5678	76.2345	60.9876	37.8765	23.5678
	Technical replicate 3	1	14.2608	83.2979	124.636	87.5785	69.2253	49.2128	34.15	21.3775
Biological replicate 3	Technical replicate 1	1	3.5	60.2345	82.2345	65.1234	50.2345	36.1234	28.2345	15.2345
	Technical replicate 2	1	5.9	70.8765	95.8765	75.8763	62.8765	46.5678	34.8765	21.8765
	Technical replicate 3	1	4.6034	64.3431	87.2491	69.0011	58.1334	40.3114	30.2462	18.5957
Average of biological replicate 1		1	15.3558	108.056	145.847	93.3859	76.3359	60.3729	50.946	34.2246
Average of biological replicate 2		1	13.8313	84.4326	126.953	86.0899	68.4454	51.7746	34.4574	21.0636
Average of biological replicate 3		1	4.6678	65.1514	88.4534	70.0003	57.0814	41.0009	31.1191	18.5689
Average		1	11.2849	85.88	120.418	83.1587	67.2876	51.0494	38.8408	24.619
SD		0	5.78109	21.4889	29.2496	11.9652	9.67932	9.70633	10.6155	8.41165
Fig4e
	NC	S-P	MNP-P	S-A	MNP-A
Replicate 1	0	0.036183	0.500609	0.028004	0.979038		one-way ANOVA
Replicate 2	0	0.073233	0.458107	0.028624	1.22129		Treatment	p-value
Replicate 3	0	0.034572	0.777555	0.017472	0.863551		S-P vs MNP-P	3.12456e-08
Replicate 4	0	0.04275	0.73592	0.015613	0.808781		S-A vs MNP-A	1.1175e-07
Replicate 5	0	0.024287	0.789327	0.030359	1.08412
Replicate 6	0	0.082402	0.447822	0.018587	1.04323
Average	0	0.0489045	0.618223	0.0231098	1
SD	0	0.0233457	0.165543	0.00656282	0.150688
Fig4f
Day		0	1	2	3	4	5	7	10	14
Biological replicate 1	Technical replicate 1	1	1.21755	4.8765	2.8765	1.90386	1.92897	1.12785	0.936443	0.547836
	Technical replicate 2	1	2.21377	7.1234	4.1234	3.21479	3.14238	1.47487	1.13745	0.935742
	Technical replicate 3	1	1.41234	5.92615	3.42327	2.98068	2.89741	1.19797	1.0959	0.720705
Biological replicate 2	Technical replicate 1	1	1.51438	8.1234	4.22975	2.39897	2.86734	2.15863	1.27855	1.04165
	Technical replicate 2	1	2.50374	13.8765	6.30575	3.58479	4.45047	3.44895	2.42825	1.40879
	Technical replicate 3	1	1.75929	9.49905	4.91943	2.96313	3.77024	2.96406	1.80338	1.1013
Biological replicate 3	Technical replicate 1	1	2.11858	5.28755	4.18765	2.89531	4.41754	3.28858	1.89357	1.03877
	Technical replicate 2	1	2.59879	4.28024	5.03449	4.02877	4.21897	3.39866	0.978527	0.686533
	Technical replicate 3	1	2.39872	8.53685	4.92966	3.79686	4.53179	4.08265	1.20964	0.782276
Average of biological replicate 1		1	1.61455	5.97535	3.47439	2.69978	2.65625	1.2669	1.0566	0.734761
Average of biological replicate 2		1	1.9258	10.4997	5.15164	2.98229	3.69602	2.85721	1.83673	1.18391
Average of biological replicate 3		1	2.37203	6.03488	4.71726	3.57365	4.38943	3.58996	1.36058	0.835859
Average		1	1.9708	7.50329	4.44777	3.08524	3.58057	2.57136	1.41797	0.918177
SD		0	0.380739	2.59509	0.870498	0.445938	0.872339	1.18762	0.393218	0.235619
Fig4g
Day		0	1	2	3	4	5	7	10	14
Biological replicate 1	Technical replicate 1	1	11.0896	95.4785	110.516	150.379	77.7854	64.5863	60.2454	39.136
	Technical replicate 2	1	9.41758	70.3388	105.978	89.8554	90.4877	71.3156	38.7987	16.1165
	Technical replicate 3	1	8.09035	75.1972	116.179	121.473	72.9074	62.1424	45.9812	20.8047
Biological replicate 2	Technical replicate 1	1	12.2674	81.4265	96.8377	89.4765	81.1658	59.4765	38.9877	31.9876
	Technical replicate 2	1	9.82785	70.5348	93.4659	107.743	70.0373	53.5987	34.4986	11.9755
	Technical replicate 3	1	9.92654	60.8876	99.7553	102.388	61.9237	40.5144	48.9863	18.5476
Biological replicate 3	Technical replicate 1	1	5.28654	90.0287	86.1787	181.279	89.3476	81.3696	58.1785	44.2875
	Technical replicate 2	1	8.38855	81.6765	121.489	90.055	99.7771	70.1674	57.1099	29.1486
	Technical replicate 3	1	6.00876	83.8488	108.469	120.376	108.979	62.5855	50.4986	23.3876
Average of biological replicate 1		1	9.53252	80.3382	110.891	120.569	80.3935	66.0148	48.3418	25.3524
Average of biological replicate 2		1	10.6739	70.9496	96.6863	99.8691	71.0422	51.1965	40.8242	20.8369
Average of biological replicate 3		1	6.56129	85.1846	105.379	130.57	99.3677	71.3742	55.2624	32.2746
Average		1	8.92258	78.8241	104.319	117.003	83.6012	62.8618	48.1428	26.1546
SD		0	2.12309	7.23728	7.16151	15.6579	14.4326	10.4518	7.22113	5.76088

## Sheet: Fig5
Fig5b
		NC	PC	S-P	MNP-P	S-A	MNP-A
Biological replicate 1	Technical replicate 1	1	2.02176	1.29038	77.6833	11.3908	250.137		one-way ANOVA
	Technical replicate 2	1	5.09765	1.67887	54.2986	15.8987	162.377		Treatment	p-value
	Technical replicate 3	1	5.24264	1.77987	60.0825	13.361	209.827		S-P vs MNP-P	0.000729029
Biological replicate 2	Technical replicate 1	1	0.989232	3.95133	57.2986	16.2865	178.898		S-A vs MNP-A	2.38907e-07
	Technical replicate 2	1	0.917653	2.671	79.3364	11.3286	189.386
	Technical replicate 3	1	0.908654	1.96433	68.1853	16.7964	198.098
Biological replicate 3	Technical replicate 1	1	2.27466	1.99754	103.425	2.6999	289.174
	Technical replicate 2	1	2.1849	2.78297	77.4077	2.89254	240.725
	Technical replicate 3	1	2.67158	2.97615	90.0913	3.98672	227.186
Average of biological replicate 1		1	4.12069	1.58304	64.0215	13.5501	207.447
Average of biological replicate 2		1	0.938513	2.86222	68.2735	14.8039	188.794
Average of biological replicate 3		1	2.37704	2.58555	90.3082	3.19306	252.362
Average		1	2.47875	2.3436	74.201	10.5157	216.201
SD		0	1.59352	0.67304	14.1103	6.37249	32.6758
Fig5c
	NC	PC	S-P	MNP-P	S-A	MNP-A
Replicate 1	1.05764	0.409952	0.460045	0.808936	0.570299	0.830593			one-way ANOVA
Replicate 2	0.964908	0.626361	0.495177	0.842337	0.720251	0.901236			Treatment	p-value
Replicate 3	0.830212	0.70567	0.470683	0.896859	0.581076	0.897343			S-P vs MNP-P	0.00023846
Replicate 4	1.14724	0.544699	0.495903	0.932042	0.633055	1.09407			S-A vs MNP-A	0.00326
average	1	0.57167	0.480452	0.870043	0.62617	0.93081
SD	0.135477	0.126263	0.0179577	0.0549687	0.0684438	0.113565
Fig5d
	NC	PC	S-P	MNP-P	S-A	MNP-A
Replicate 1	1.00988	0.542365	0.645525	0.930861	0.605542	0.916515			one-way ANOVA
Replicate 2	1.19312	0.702683	0.632582	0.844694	0.694197	1.01019			Treatment	p-value
Replicate 3	0.912238	0.697659	0.578569	0.928394	0.699628	1.05185			S-P vs MNP-P	0.00047563
Replicate 4	0.884768	0.556394	0.508152	0.917986	0.572233	1.04185			S-A vs MNP-A	8.91078e-05
average	1	0.624775	0.591207	0.905484	0.6429	1.0051
SD	0.13949	0.0872718	0.0625038	0.0409088	0.063872	0.06167
Fig5e
Time (μs)	NC	PC	S-P	MNP-P	S-A	MNP-A
11	422	422	422	422	422	422
21	13362	8225	8322	13427	7607	13979
31	13784	8452	8517	13752	7770	14337
41	14207	8680	8712	14109	7932	14694
51	14662	8940	8908	14467	8095	15052
61	15117	9200	9103	14825	8257	15410
71	15605	9428	9298	15182	8420	15767
81	16092	9655	9460	15540	8582	16157
91	16548	9883	9623	15897	8745	16515
101	17035	10110	9818	16222	8875	16873
111	17490	10305	9980	16580	9038	17230
121	17978	10533	10143	16905	9168	17555
131	18401	10728	10273	17230	9298	17913
141	18856	10891	10436	17555	9460	18206
151	19279	11086	10566	17848	9590	18531
161	19701	11248	10696	18141	9720	18856
171	20091	11411	10826	18401	9818	19148
181	20449	11573	10956	18693	9948	19409
191	20839	11703	11086	18953	10078	19701
201	21164	11866	11183	19214	10175	19961
211	21522	11996	11281	19441	10240	20221
221	21814	12126	11411	19669	10371	20481
231	22139	12256	11508	19864	10468	20709
241	22432	12354	11606	20124	10566	20937
251	22725	12484	11703	20319	10663	21164
261	23017	12581	11768	20481	10728	21359
271	23277	12679	11866	20709	10826	21587
281	23537	12776	11964	20872	10923	21782
291	23765	12874	11996	21067	10988	21977
301	23993	12971	12126	21229	11053	22139
311	24220	13036	12191	21392	11151	22335
321	24448	13134	12256	21554	11216	22530
331	24643	13199	12289	21717	11281	22660
341	24838	13297	12386	21847	11346	22822
351	25033	13362	12451	21977	11411	22985
361	25228	13427	12516	22139	11476	23147
371	25423	13492	12581	22270	11541	23277
381	25618	13557	12646	22400	11573	23407
391	25748	13622	12679	22530	11671	23537
401	25911	13687	12711	22627	11703	23700
411	26073	13752	12776	22757	11768	23798
421	26236	13817	12841	22887	11801	23960
431	26398	13849	12874	22985	11866	24058
441	26528	13914	12939	23082	11931	24188
451	26659	13979	12971	23180	11964	24285
461	26789	14012	13036	23310	11996	24415
471	26951	14044	13069	23407	12061	24513
481	27049	14109	13101	23505	12094	24643
491	27179	14142	13134	23602	12126	24708
501	27309	14207	13199	23668	12191	24838
511	27439	14239	13231	23765	12224	24935
521	27536	14272	13264	23863	12256	25033
531	27666	14304	13297	23928	12289	25131
541	27764	14369	13362	24025	12321	25228
551	27861	14402	13394	24123	12354	25293
561	27959	14434	13394	24188	12419	25391
571	28089	14467	13427	24253	12451	25488
581	28187	14499	13492	24350	12484	25553
591	28284	14532	13524	24415	12516	25618
601	28349	14564	13557	24480	12549	25716
611	28447	14597	13557	24545	12581	25781
1021	31340	15605	14499	26854	13622	28252
1121	31665	15702	14629	27114	13752	28544
1221	31958	15800	14727	27374	13849	28772
1321	32218	15897	14825	27569	13947	28999
1421	32445	15962	14890	27764	14044	29194
1521	32641	16060	14955	27926	14109	29357
1621	32836	16092	15052	28089	14207	29552
1721	33031	16190	15085	28252	14272	29682
1821	33193	16222	15150	28382	14337	29812
1921	33356	16288	15215	28512	14402	29942
2021	33486	16353	15247	28642	14467	30040
2121	33616	16418	15312	28772	14499	30137
2221	33746	16450	15345	28837	14564	30235
2321	33843	16483	15410	28967	14597	30332
2421	33973	16548	15442	29064	14662	30430
2521	34071	16580	15475	29162	14727	30495
2621	34169	16645	15507	29259	14759	30560
2721	34266	16678	15572	29357	14792	30657
2821	34364	16710	15605	29422	14825	30722
2921	34461	16743	15637	29519	14890	30787
3021	34526	16808	15670	29585	14922	30852
3121	34624	16840	15702	29650	14955	30917
3221	34721	16873	15767	29747	14987	30982
3321	34819	16905	15767	29812	15020	31048
3421	34884	16938	15832	29877	15052	31113
3521	34949	16970	15832	29975	15117	31178
3621	35014	17003	15865	30040	15117	31210
3721	35079	17035	15897	30105	15150	31275
3821	35176	17068	15930	30170	15182	31308
3921	35274	17100	15962	30235	15215	31373
4021	35339	17133	15995	30300	15247	31405
4121	35404	17165	16027	30365	15280	31470
4221	35469	17198	16027	30430	15280	31503
4321	35534	17230	16060	30495	15345	31568
4421	35632	17263	16092	30592	15345	31633
4521	35697	17295	16125	30625	15377	31698
4621	35762	17328	16125	30690	15410	31730
4721	35827	17360	16157	30755	15442	31763
4821	35892	17360	16190	30820	15475	31828
4921	35989	17393	16222	30917	15475	31860
5021	36054	17425	16222	30982	15507	31925
5121	36119	17458	16255	31015	15540	31958
5221	36184	17490	16288	31113	15572	31990
5321	36282	17523	16288	31145	15605	32055
5421	36347	17523	16320	31210	15605	32088
5521	36412	17555	16353	31275	15637	32153
5621	36477	17588	16385	31340	15670	32218
5721	36574	17588	16385	31405	15702	32250
5821	36607	17620	16418	31470	15702	32315
5921	36704	17653	16450	31535	15735	32348
6021	36769	17685	16450	31600	15767	32380
6121	36834	17718	16483	31665	15767	32445
6221	36899	17751	16483	31698	15800	32511
6321	36997	17751	16515	31763	15832	32543
6421	37062	17783	16515	31860	15832	32608
6521	37127	17783	16548	31893	15865	32641
6621	37192	17848	16580	31958	15865	32706
6721	37257	17848	16613	32023	15930	32738
6821	37355	17881	16613	32088	15930	32803
6921	37420	17913	16645	32153	15962	32836
7021	37485	17946	16645	32218	15962	32901
7121	37582	17946	16678	32283	15995	32933
7221	37647	17978	16710	32315	15995	32998
7321	37712	17978	16710	32380	16027	33031
7421	37745	18011	16743	32445	16060	33063
7521	37842	18043	16743	32478	16092	33128
7621	37907	18043	16775	32576	16092	33193
7721	37972	18076	16775	32641	16125	33226
7821	38037	18076	16808	32673	16125	33258
7921	38102	18108	16840	32706	16157	33323
8021	38167	18141	16840	32771	16157	33388
8121	38232	18141	16840	32836	16190	33421
8221	38330	18173	16873	32901	16190	33453
8321	38395	18206	16873	32933	16222	33518
8421	38460	18206	16905	32998	16222	33551
8521	38493	18238	16905	33063	16255	33616
8621	38558	18238	16938	33096	16255	33648
8721	38623	18271	16938	33161	16288	33713
8821	38688	18271	16970	33226	16288	33746
8921	38753	18303	17003	33258	16320	33778
9021	38818	18303	17003	33323	16353	33811
9121	38883	18336	17035	33388	16353	33876
9221	38948	18336	17035	33421	16385	33908
9321	39013	18368	17035	33486	16385	33973
9421	39045	18368	17068	33518	16418	34006
9521	39110	18401	17068	33551	16418	34039
9621	39208	18433	17068	33616	16450	34071
9721	39240	18433	17100	33681	16450	34136
9821	39305	18466	17100	33746	16483	34169
9921	39370	18466	17133	33778	16483	34201
10021	39435	18498	17133	33811	16483	34234
10121	39468	18531	17165	33843	16515	34266
10221	39533	18531	17165	33908	16515	34331
10321	39598	18531	17198	33941	16548	34364
10421	39663	18563	17198	33973	16580	34429
10521	39695	18563	17198	34039	16580	34461
10621	39760	18596	17230	34071	16580	34494
10721	39793	18596	17230	34136	16613	34526
10821	39858	18628	17230	34169	16613	34559
10921	39891	18661	17263	34201	16645	34624
11021	39956	18628	17263	34266	16645	34624
11121	40021	18661	17295	34299	16678	34689
11221	40053	18661	17328	34331	16678	34721
11321	40118	18693	17328	34364	16710	34754
11421	40151	18726	17328	34429	16710	34786
11521	40216	18726	17328	34461	16743	34819
11621	40248	18726	17360	34494	16743	34884
11721	40313	18758	17360	34526	16743	34884
11821	40346	18758	17393	34559	16775	34916
11921	40378	18791	17393	34624	16775	34981
12021	40443	18791	17393	34656	16808	35014
12121	40508	18823	17425	34689	16808	35046
12221	40541	18823	17425	34721	16840	35079
12321	40606	18856	17425	34786	16840	35111
12421	40606	18856	17458	34819	16840	35144
12521	40671	18856	17458	34851	16873	35176
12621	40703	18888	17458	34884	16873	35176
12721	40768	18888	17490	34916	16905	35241
12821	40801	18921	17458	34949	16873	35241
12921	40833	18921	17490	35014	16905	35306
13021	40866	18921	17523	35014	16938	35339
13121	40931	18921	17523	35079	16938	35371
13221	40963	18953	17523	35111	16938	35404
13321	41028	18953	17523	35144	16938	35436
13421	41061	18986	17555	35176	16938	35469
13521	41093	18986	17555	35209	16970	35502
13621	41158	18986	17555	35241	16970	35502
13721	41158	19018	17588	35274	17003	35567
13821	41223	19018	17588	35306	17003	35567
13921	41256	19051	17588	35371	17003	35599
15321	41809	19181	17718	35827	17165	36022
16321	42134	19279	17816	36119	17230	36282
17321	42491	19344	17881	36412	17328	36509
18321	42784	19441	17946	36704	17425	36737
19321	43077	19506	18043	36932	17490	36965
20321	43369	19604	18076	37192	17555	37160
21321	43629	19636	18141	37420	17620	37355
22321	43889	19734	18206	37647	17685	37550
23321	44149	19766	18238	37875	17751	37745
24321	44377	19831	18303	38070	17783	37907
25321	44637	19896	18336	38265	17848	38037
26321	44865	19929	18401	38460	17913	38200
27321	45092	19961	18433	38623	17946	38362
28321	45287	20026	18466	38818	17978	38493
29321	45482	20059	18498	38948	18011	38623
30321	45677	20124	18531	39110	18076	38753
31321	45873	20156	18563	39273	18108	38850
32321	46068	20189	18596	39403	18141	38980
33321	46230	20221	18628	39533	18173	39078
34321	46393	20254	18661	39663	18206	39175
35321	46523	20286	18693	39793	18238	39273
36321	46685	20319	18726	39891	18271	39370
37321	46815	20351	18726	40021	18303	39435
38321	46945	20384	18758	40118	18336	39533
39321	47075	20416	18791	40216	18336	39630
40321	47205	20449	18823	40313	18401	39695
41321	47336	20449	18823	40378	18401	39760
42321	47433	20481	18856	40476	18433	39825
43321	47563	20514	18888	40541	18466	39891
44321	47661	20514	18888	40638	18498	39923
45321	47726	20546	18888	40703	18498	40021
46321	47856	20579	18953	40768	18531	40086
47321	47921	20611	18953	40801	18531	40118
48321	48018	20611	18953	40898	18531	40151
49321	48083	20644	18986	40963	18563	40216
50321	48181	20644	18986	40996	18596	40248
51321	48246	20676	19018	41061	18628	40313
52321	48311	20709	19051	41093	18628	40346
53321	48376	20709	19051	41191	18628	40411
54321	48441	20709	19051	41223	18661	40443
55321	48506	20742	19083	41256	18661	40508
56321	48603	20742	19083	41288	18693	40541
57321	48668	20774	19083	41321	18693	40541
58321	48701	20807	19116	41386	18726	40606
59321	48766	20807	19116	41419	18726	40638
60321	48799	20807	19116	41451	18726	40671
61321	48864	20839	19148	41484	18758	40703
62321	48896	20839	19181	41516	18758	40768
63321	48961	20872	19148	41549	18791	40768
64321	49026	20872	19181	41581	18758	40801
65321	49059	20904	19181	41614	18791	40833
66321	49124	20904	19181	41646	18791	40866
67321	49156	20904	19214	41679	18823	40931
68321	49189	20904	19214	41711	18823	40931
69321	49254	20937	19214	41744	18823	40996
70321	49286	20937	19246	41744	18856	40996
71321	49319	20937	19246	41809	18856	41028
72321	49384	20937	19246	41809	18888	41061
73321	49416	20969	19246	41841	18888	41093
74321	49449	20969	19246	41874	18888	41126
75321	49514	20969	19279	41906	18888	41158
76321	49546	20969	19279	41906	18888	41191
77321	49579	20969	19279	41939	18921	41223
78321	49611	21002	19279	41971	18921	41256
79321	49676	21002	19311	41971	18921	41288
80321	49709	21002	19311	42004	18953	41321
81321	49741	21034	19311	42036	18953	41321
82321	49774	21034	19311	42036	18953	41386
83321	49806	21034	19311	42069	18953	41386
84321	49871	21034	19311	42069	18953	41419
85321	49904	21034	19344	42101	18953	41451
86321	49936	21067	19344	42134	18986	41484
87321	49969	21067	19344	42166	18986	41516
88321	50034	21067	19344	42134	18986	41549
89321	50066	21067	19344	42166	18986	41581
90321	50099	21067	19344	42199	18986	41581
101621	50587	21132	19409	42361	19051	41939
111621	51042	21164	19474	42524	19116	42231
121621	51497	21197	19506	42654	19148	42491
131621	51952	21229	19506	42784	19181	42719
141621	52375	21262	19571	42849	19214	42914
151621	52765	21294	19571	42947	19246	43109
161621	53122	21294	19604	43044	19246	43239
171621	53383	21327	19636	43142	19279	43369
181621	53643	21327	19669	43207	19311	43499
191621	53838	21327	19669	43239	19311	43597
201621	53968	21359	19669	43304	19344	43694
211621	54098	21359	19669	43337	19344	43727
221621	54195	21392	19701	43369	19376	43759
231621	54260	21392	19734	43434	19376	43824
241621	54325	21392	19734	43434	19376	43857
251621	54358	21392	19766	43467	19409	43889
261621	54423	21392	19766	43499	19409	43922
271621	54423	21392	19766	43532	19409	43922
281621	54423	21424	19766	43532	19441	43954
291621	54423	21424	19766	43564	19441	43954
301621	54455	21424	19799	43564	19409	43922
311621	54455	21424	19799	43564	19441	43954
321621	54455	21424	19831	43564	19441	43954
331621	54455	21457	19799	43597	19441	43954
341621	54455	21457	19831	43597	19441	43954
351621	54423	21457	19831	43597	19474	43954
361621	54423	21457	19831	43597	19474	43922
371621	54423	21457	19831	43629	19474	43922
381621	54390	21457	19831	43597	19474	43889
391621	54358	21457	19831	43597	19474	43857
401621	54358	21457	19864	43597	19474	43857
411621	54325	21457	19864	43597	19474	43824
421621	54293	21489	19864	43597	19506	43824
431621	54260	21457	19864	43597	19474	43759
441621	54260	21489	19864	43597	19506	43727
451621	54228	21489	19864	43597	19506	43694
461621	54195	21489	19864	43597	19506	43694
471621	54163	21489	19864	43597	19474	43629
481621	54098	21457	19864	43597	19506	43629
491621	54098	21457	19864	43597	19506	43597
501621	54065	21489	19864	43564	19506	43564
511621	54000	21489	19864	43564	19506	43532
521621	53968	21457	19864	43564	19506	43532
531621	53903	21489	19864	43597	19506	43532
541621	53870	21489	19864	43597	19506	43499
551621	53838	21457	19864	43597	19506	43467
561621	53838	21489	19864	43597	19506	43467
571621	53773	21457	19864	43597	19506	43467
581621	53740	21489	19831	43629	19506	43467
591621	53708	21489	19864	43629	19506	43499
601621	53675	21489	19831	43629	19506	43467
611621	53643	21489	19864	43629	19506	43499
621621	53610	21457	19831	43662	19506	43467
631621	53578	21489	19831	43662	19506	43499
641621	53545	21489	19831	43694	19506	43499
651621	53513	21489	19864	43694	19539	43499
661621	53513	21489	19864	43694	19506	43532
671621	53480	21489	19831	43694	19506	43499
681621	53480	21489	19831	43694	19506	43532
691621	53448	21489	19831	43727	19506	43532
701621	53415	21457	19831	43727	19506	43532
711621	53415	21489	19831	43759	19506	43532
721621	53415	21457	19831	43759	19506	43532
731621	53383	21489	19831	43759	19506	43564
741621	53383	21457	19831	43759	19506	43532
751621	53415	21489	19864	43792	19506	43564
761621	53415	21457	19831	43792	19506	43564
771621	53415	21489	19831	43792	19506	43564
781621	53415	21489	19831	43792	19506	43564
791621	53415	21489	19831	43792	19506	43564
801621	53383	21489	19831	43824	19506	43597
811621	53415	21457	19831	43857	19506	43597
821621	53415	21489	19831	43857	19506	43597
831621	53415	21489	19831	43857	19506	43597
841621	53415	21489	19831	43857	19506	43597
851621	53415	21489	19831	43889	19506	43597
861621	53415	21489	19831	43889	19506	43629
871621	53415	21489	19831	43889	19506	43629
881621	53448	21489	19831	43922	19506	43629
891621	53415	21489	19831	43922	19506	43629
901621	53448	21457	19831	43922	19506	43629
911621	53448	21457	19831	43954	19506	43629
921621	53448	21457	19831	43922	19506	43629
931621	53448	21457	19831	43922	19506	43629
941621	53448	21457	19831	43954	19506	43662
951621	53448	21457	19831	43954	19506	43629
961621	53448	21489	19831	43954	19506	43662
971621	53480	21457	19831	43954	19506	43662
981621	53448	21489	19831	43987	19506	43662
991621	53480	21457	19831	43987	19506	43662
1001621	53480	21489	19831	43987	19506	43662
1011621	53480	21457	19831	43987	19506	43629
1021621	53480	21457	19831	43987	19506	43629
1031621	53480	21457	19831	43987	19506	43662
1041621	53480	21489	19831	44019	19506	43662
1051621	53480	21457	19831	43987	19474	43629
1061621	53480	21489	19831	43987	19506	43629
1071621	53513	21457	19831	44019	19506	43629
1081621	53513	21457	19831	44019	19506	43629
1091621	53513	21457	19831	44019	19474	43597
1101621	53513	21489	19831	43987	19506	43629
1111621	53513	21489	19831	43987	19506	43597
1121621	53513	21457	19799	44019	19474	43597
1131621	53513	21457	19831	44019	19474	43597
1141621	53513	21457	19831	43987	19506	43597
1151621	53513	21457	19831	43987	19474	43597
1161621	53545	21457	19831	43987	19474	43564
1171621	53545	21457	19831	43987	19474	43564
1181621	53513	21457	19799	43987	19474	43564
1191621	53545	21457	19831	43987	19474	43532
1201621	53513	21457	19799	43987	19474	43532
1211621	53513	21457	19799	43987	19474	43532
1221621	53545	21424	19831	43987	19474	43499
1231621	53513	21457	19831	43987	19474	43499
1241621	53545	21424	19799	43954	19474	43499
1251621	53545	21457	19799	43954	19474	43467
1261621	53545	21457	19831	43987	19474	43467
1271621	53545	21457	19799	43954	19474	43434
1281621	53545	21457	19799	43954	19474	43434
1291621	53513	21457	19799	43922	19474	43434
1301621	53513	21457	19799	43922	19474	43402
1311621	53513	21457	19799	43922	19474	43402
1321621	53513	21457	19799	43922	19474	43402
1331621	53480	21457	19799	43922	19474	43369
1341621	53513	21457	19799	43922	19441	43369
1351621	53513	21424	19799	43889	19474	43337
1361621	53513	21424	19799	43889	19441	43337
1371621	53480	21457	19799	43889	19441	43337
1381621	53480	21424	19799	43889	19441	43304
1391621	53480	21457	19799	43889	19441	43272
1401621	53480	21424	19799	43857	19474	43272
1411621	53448	21424	19799	43857	19441	43239
1421621	53448	21424	19799	43857	19441	43239
1431621	53448	21424	19799	43857	19441	43239
1441621	53448	21424	19799	43824	19441	43207
1451621	53415	21424	19799	43824	19441	43207
1461621	53448	21424	19799	43824	19441	43174
1471621	53415	21392	19799	43824	19441	43142
1481621	53415	21424	19799	43792	19441	43142
1491621	53415	21424	19799	43824	19441	43109
1501621	53383	21392	19799	43792	19441	43109
1511621	53383	21392	19799	43759	19409	43077
1521621	53383	21424	19766	43759	19441	43077
1531621	53383	21424	19799	43759	19441	43044
1541621	53350	21392	19766	43727	19409	43012
1551621	53350	21392	19766	43727	19441	43012
1561621	53318	21392	19766	43727	19409	42979
1571621	53318	21392	19766	43727	19409	42979
1581621	53318	21392	19766	43727	19409	42947
1591621	53318	21392	19766	43694	19409	42914
1601621	53285	21392	19766	43694	19409	42882
1611621	53285	21392	19766	43694	19409	42882
1621621	53285	21359	19766	43662	19409	42849
1631621	53253	21392	19766	43662	19409	42849
1641621	53253	21359	19766	43662	19409	42816
1651621	53253	21359	19766	43629	19409	42784
1661621	53220	21359	19766	43629	19409	42784
1671621	53220	21392	19766	43629	19376	42751
1681621	53220	21392	19766	43597	19376	42719
1691621	53220	21359	19766	43597	19376	42686
1701621	53188	21359	19766	43564	19376	42654
1711621	53188	21359	19734	43564	19376	42621
1721621	53188	21359	19766	43564	19376	42621
1731621	53155	21359	19734	43564	19409	42589
1741621	53155	21359	19734	43532	19376	42556
1751621	53122	21359	19734	43532	19376	42524
1761621	53122	21327	19734	43532	19376	42524
1771621	53090	21327	19734	43499	19376	42459
1781621	53090	21327	19734	43499	19376	42459
1791621	53057	21359	19734	43499	19376	42426
1801621	53057	21327	19734	43467	19344	42394
1811621	53057	21327	19734	43434	19344	42361
1821621	53057	21327	19734	43467	19376	42329
1831621	53025	21327	19734	43434	19344	42296
1841621	53025	21327	19701	43434	19344	42264
1851621	52992	21327	19701	43402	19344	42231
1861621	52992	21327	19734	43402	19344	42231
1871621	52960	21327	19701	43369	19344	42199
1881621	52960	21327	19701	43369	19344	42166
1891621	52960	21294	19701	43337	19344	42134
1901621	52927	21327	19701	43337	19344	42069
1911621	52927	21327	19701	43337	19344	42069
1921621	52895	21327	19701	43304	19344	42036
1931621	52895	21294	19701	43304	19344	42004
1941621	52895	21294	19701	43304	19344	41971
1951621	52862	21294	19701	43272	19344	41939
1961621	52830	21294	19701	43272	19311	41874
1971621	52830	21294	19701	43239	19311	41841
1981621	52830	21294	19701	43239	19311	41809
1991621	52797	21294	19701	43239	19311	41776
2001621	52797	21294	19669	43207	19344	41744
Fig5f
	NC	PC	S-P	MNP-P	S-A	MNP-A
Replicate 1	0.8	0.67	0.57	0.8	0.7	0.79			one-way ANOVA
Replicate 2	0.78	0.67	0.61	0.81	0.63	0.8			Treatment	p-value
Replicate 3	0.8	0.63	0.65	0.8	0.65	0.78			S-P vs MNP-P	9.78349e-08
Replicate 4	0.81	0.6	0.6	0.79	0.66	0.8			S-A vs MNP-A	4.29982e-06
average	0.7975	0.6425	0.6075	0.8	0.66	0.7925
SD	0.0125831	0.0340343	0.0330404	0.00816497	0.0294392	0.00957427
Fig5g
	NC	PC	S-P	MNP-P	S-A	MNP-A
Replicate 1	0.010438	0.805821	1.00519	0.01323	0.734951	0.009136			one-way ANOVA
Replicate 2	0.00882	0.780291	0.863097	0.014698	1.0507	0.012			Treatment	p-value
Replicate 3	0.013341	1.17539	0.731369	0.01424	1.29532	0.009956			S-P vs MNP-P	3.48901e-07
Replicate 4	0.014627	0.909044	1.06863	0.014903	0.919032	0.008568			S-A vs MNP-A	1.41011e-07
average	0.0118065	0.917638	0.917072	0.0142677	1	0.009915
SD	0.00265216	0.180628	0.150702	0.000745286	0.235649	0.00150224

## Sheet: Fig6
Fig6b
N. benthamiana
Fv/Fm	Buffer			Core-shell MNP			SDS
	Replicate 1	Replicate 2	Replicate 3	Replicate 1	Replicate 2	Replicate 3	Replicate 1	Replicate 2	Replicate 3
Day 1	0.81	0.81	0.81	0.81	0.81	0.8	0.8	0.79	0.81
Day 3	0.81	0.81	0.81	0.81	0.81	0.81	0.62	0.64	0.68
Day 7	0.83	0.83	0.83	0.82	0.82	0.82	0.61	0.65	0.62
NPQ	Buffer			Core-shell MNP			SDS
	Replicate 1	Replicate 2	Replicate 3	Replicate 1	Replicate 2	Replicate 3	Replicate 1	Replicate 2	Replicate 3
Day 1	0.1	0.1	0.07	0.09	0.1	0.09	0.1	0.09	0.13
Day 3	0.08	0.08	0.08	0.07	0.06	0.06	0.1	0.06	0.11
Day 7	0.13	0.13	0.14	0.15	0.1	0.12	0.04	0.01	0.06
qP	Buffer			Core-shell MNP			SDS
	Replicate 1	Replicate 2	Replicate 3	Replicate 1	Replicate 2	Replicate 3	Replicate 1	Replicate 2	Replicate 3
Day 1	0.89	0.9	0.89	0.88	0.89	0.89	0.9	0.89	0.89
Day 3	0.91	0.92	0.91	0.91	0.92	0.91	0.72	0.75	0.74
Day 7	0.84	0.86	0.85	0.84	0.86	0.85	0.6	0.65	0.66
ETR	Buffer			Core-shell MNP			SDS
	Replicate 1	Replicate 2	Replicate 3	Replicate 1	Replicate 2	Replicate 3	Replicate 1	Replicate 2	Replicate 3
Day 1	13.9574	14.0146	13.968	13.7814	13.8954	13.8133	13.9245	13.5039	13.7429
Day 3	14.2571	14.4999	14.2974	14.2827	14.4549	14.3359	12.9214	13.0522	11.5344
Day 7	13.3631	13.57	13.4574	13.2711	13.5652	13.5106	6.879	6.8508	6.5235
M. pteropus
Fv/Fm	Buffer			Core-shell MNP			SDS
	Replicate 1	Replicate 2	Replicate 3	Replicate 1	Replicate 2	Replicate 3	Replicate 1	Replicate 2	Replicate 3
Day 1	0.8	0.79	0.79	0.78	0.77	0.76	0.77	0.76	0.75
Day 3	0.8	0.79	0.79	0.77	0.75	0.74	0.8	0.79	0.78
Day 7	0.76	0.74	0.75	0.75	0.76	0.76	0.01	0.02	0.02
NPQ	Buffer			Core-shell MNP			SDS
	Replicate 1	Replicate 2	Replicate 3	Replicate 1	Replicate 2	Replicate 3	Replicate 1	Replicate 2	Replicate 3
Day 1	1.04	1.07	1.13	0.63	0.72	0.6	0.91	1.03	1.1
Day 3	1.37	1.38	1.42	0.96	0.95	1.06	0.64	0.51	0.68
Day 7	1.39	1.4	1.32	0.77	0.84	0.87	0	0.01	0.01
qP	Buffer			Core-shell MNP			SDS
	Replicate 1	Replicate 2	Replicate 3	Replicate 1	Replicate 2	Replicate 3	Replicate 1	Replicate 2	Replicate 3
Day 1	0.7	0.67	0.64	0.61	0.67	0.65	0.65	0.61	0.62
Day 3	0.67	0.64	0.63	0.71	0.67	0.67	0.61	0.56	0.59
Day 7	0.71	0.69	0.7	0.62	0.62	0.56	0.6	0.38	0.23
ETR	Buffer			Core-shell MNP			SDS
	Replicate 1	Replicate 2	Replicate 3	Replicate 1	Replicate 2	Replicate 3	Replicate 1	Replicate 2	Replicate 3
Day 1	9.1668	9.7632	9.2735	8.1755	9.1183	8.8288	8.4474	7.4809	7.1554
Day 3	7.4068	8.3014	7.9651	11.5981	11.5388	10.2795	7.1576	6.5702	6.8475
Day 7	8.8562	8.4059	8.3451	7.9431	7.8149	6.7778	0.1386	0.154	0.0887
Fig6c
Day 0	Replicate 1	Replicate 2	Replicate 3	average	SD		one-way ANOVA
Buffer	22.5792	26.0456	29.0168	25.8805	3.22197		Treatment	p-value
Core-shell MNP	25.1542	26.3427	23.6686	25.0552	1.33979		Buffer vs Core-shell MNP	0.8748
SDS	24.0648	23.4706	24.2629	23.9327	0.412336		Buffer vs SDS	0.5079
Day 1	Replicate 1	Replicate 2	Replicate 3	average	SD		one-way ANOVA
Buffer	20.9946	28.0264	24.461	24.494	3.51604		Treatment	p-value
Core-shell MNP	22.2821	23.7677	22.8763	22.9754	0.747736		Buffer vs Core-shell MNP	0.74681
SDS	25.5504	22.2821	20.8955	22.9093	2.38999		Buffer vs SDS	0.72867
Day 2	Replicate 1	Replicate 2	Replicate 3	average	SD		one-way ANOVA
Buffer	22.9754	24.0648	26.1446	24.3949	1.61023		Treatment	p-value
Core-shell MNP	24.1638	27.2341	23.9658	25.1212	1.83246		Buffer vs Core-shell MNP	0.8753
SDS	22.2821	21.3907	25.0552	22.9093	1.91107		Buffer vs SDS	0.594
Day 3	Replicate 1	Replicate 2	Replicate 3	average	SD		one-way ANOVA
Buffer	25.3523	23.2725	23.3715	23.9988	1.17325		Treatment	p-value
Core-shell MNP	27.036	26.937	23.9658	25.9796	1.74472		Buffer vs Core-shell MNP	0.35583
SDS	17.7262	14.8541	14.2598	15.6134	1.85375		Buffer vs SDS	0.00174
Day 4	Replicate 1	Replicate 2	Replicate 3	average	SD		one-way ANOVA
Buffer	23.8667	28.8187	27.135	26.6068	2.5179		Treatment	p-value
Core-shell MNP	25.0552	29.9082	26.8379	27.2671	2.45478		Buffer vs Core-shell MNP	0.95695
SDS	11.2886	14.9531	18.2214	14.8211	3.46829		Buffer vs SDS	0.00553
Day 5	Replicate 1	Replicate 2	Replicate 3	average	SD		one-way ANOVA
Buffer	25.5504	27.8283	30.5024	27.9604	2.47864		Treatment	p-value
Core-shell MNP	25.0552	29.0168	28.1254	27.3991	2.07827		Buffer vs Core-shell MNP	0.93726
SDS	15.1512	14.3589	12.7742	14.0948	1.21029		Buffer vs SDS	0.000352332
Day 6	Replicate 1	Replicate 2	Replicate 3	average	SD		one-way ANOVA
Buffer	28.9178	23.1734	22.5792	24.8901	3.50066		Treatment	p-value
Core-shell MNP	29.1158	23.1734	31.988	28.0924	4.49551		Buffer vs Core-shell MNP	0.56758
SDS	10.0011	14.0618	15.5474	13.2034	2.87102		Buffer vs SDS	0.01903
Day 7	Replicate 1	Replicate 2	Replicate 3	average	SD		one-way ANOVA
Buffer	28.3235	24.9562	23.4706	25.5834	2.48654		Treatment	p-value
Core-shell MNP	24.8571	31.0966	25.8475	27.2671	3.35325		Buffer vs Core-shell MNP	0.72129
SDS	7.82224	9.01072	5.64336	7.49211	1.70778		Buffer vs SDS	0.000354174
Fig6d
Day 0	Replicate 1	Replicate 2	Replicate 3	average	SD		one-way ANOVA
Buffer	28.0264	29.1158	26.8379	27.9934	1.13932		Treatment	p-value
Core-shell MNP	29.3139	27.2341	25.7485	27.4322	1.79095		Buffer vs Core-shell MNP	0.88714
SDS	26.5408	29.2149	28.4226	28.0594	1.37353		Buffer vs SDS	0.99831
Day 1	Replicate 1	Replicate 2	Replicate 3	average	SD		one-way ANOVA
Buffer	25.0552	27.2341	28.2245	26.8379	1.62135		Treatment	p-value
Core-shell MNP	26.1446	26.7389	28.7197	27.2011	1.3483		Buffer vs Core-shell MNP	0.94955
SDS	22.3811	24.3619	24.9562	23.8997	1.3483		Buffer vs SDS	0.10336
Day 2	Replicate 1	Replicate 2	Replicate 3	average	SD		one-way ANOVA
Buffer	27.3331	26.4418	28.1254	27.3001	0.842325		Treatment	p-value
Core-shell MNP	27.135	28.5216	27.5312	27.7293	0.714188		Buffer vs Core-shell MNP	0.85124
SDS	24.0648	22.9754	25.4514	24.1638	1.24097		Buffer vs SDS	0.01665
Day 3	Replicate 1	Replicate 2	Replicate 3	average	SD		one-way ANOVA
Buffer	24.3619	30.1062	28.0264	27.4982	2.90836		Treatment	p-value
Core-shell MNP	29.7101	28.8187	26.4418	28.3235	1.6895		Buffer vs Core-shell MNP	0.93869
SDS	18.1224	12.6752	20.2022	16.9999	3.88703		Buffer vs SDS	0.01164
Day 4	Replicate 1	Replicate 2	Replicate 3	average	SD		one-way ANOVA
Buffer	28.8187	27.4322	27.9274	28.0594	0.702649		Treatment	p-value
Core-shell MNP	30.4034	26.0456	27.4322	27.9604	2.22638		Buffer vs Core-shell MNP	0.99872
SDS	17.8253	15.4483	10.5954	14.623	3.68494		Buffer vs SDS	0.00149
Day 5	Replicate 1	Replicate 2	Replicate 3	average	SD		one-way ANOVA
Buffer	24.9562	28.6206	28.4226	27.3331	2.06089		Treatment	p-value
Core-shell MNP	25.5504	30.1062	23.3715	26.3427	3.43656		Buffer vs Core-shell MNP	0.90278
SDS	15.3493	10.1002	13.8637	13.1044	2.70568		Buffer vs SDS	0.0019
Day 6	Replicate 1	Replicate 2	Replicate 3	average	SD		one-way ANOVA
Buffer	26.8379	28.5216	26.2437	27.2011	1.18158		Treatment	p-value
Core-shell MNP	27.7293	28.1254	29.0168	28.2905	0.659441		Buffer vs Core-shell MNP	0.66831
SDS	12.7742	12.5762	8.81264	11.3877	2.23225		Buffer vs SDS	3.37133e-05
Day 7	Replicate 1	Replicate 2	Replicate 3	average	SD		one-way ANOVA
Buffer	24.8571	27.3331	26.3427	26.1777	1.24623		Treatment	p-value
Core-shell MNP	26.7389	29.0168	27.135	27.6302	1.21702		Buffer vs Core-shell MNP	0.55578
SDS	10.9915	11.3877	7.32704	9.90208	2.23883		Buffer vs SDS	4.6201e-05
Fig6e
Time (μs)	Buffer	Core-shell MNP	SDS
11	422	422	422
21	14109	13459	12191
31	14694	13947	12516
41	15280	14467	12841
51	15865	14987	13166
61	16483	15540	13524
71	17133	16092	13849
81	17751	16678	14207
91	18401	17230	14499
101	19051	17783	14857
111	19636	18336	15150
121	20221	18888	15442
131	20807	19409	15735
141	21359	19896	15995
151	21912	20384	16288
161	22400	20839	16548
171	22887	21294	16808
181	23342	21684	17035
191	23765	22107	17263
201	24188	22497	17490
211	24578	22855	17685
221	24968	23212	17913
231	25326	23537	18108
241	25651	23830	18303
251	25976	24155	18498
261	26268	24448	18661
271	26561	24708	18823
281	26854	25000	18986
291	27114	25228	19148
301	27341	25488	19279
311	27569	25716	19441
321	27829	25943	19571
331	28056	26138	19701
341	28252	26333	19831
351	28447	26528	19961
361	28642	26724	20091
371	28837	26886	20189
381	28999	27081	20319
391	29162	27244	20416
401	29357	27406	20514
411	29519	27569	20611
421	29650	27731	20709
431	29780	27894	20807
441	29942	28024	20904
451	30072	28154	21002
461	30235	28284	21067
471	30332	28414	21164
481	30462	28544	21262
491	30592	28674	21327
501	30722	28804	21424
511	30820	28902	21457
521	30950	28999	21554
531	31048	29129	21652
541	31145	29227	21717
551	31243	29357	21782
561	31340	29454	21847
571	31438	29519	21912
581	31568	29650	21977
591	31633	29715	22042
601	31730	29845	22107
611	31828	29910	22172
1021	34591	32771	24090
1121	34949	33096	24318
1221	35209	33388	24513
1321	35469	33648	24675
1421	35697	33908	24838
1521	35924	34104	25000
1621	36119	34331	25131
1721	36314	34526	25228
1821	36509	34689	25358
1921	36672	34916	25456
2021	36867	35079	25521
2121	37062	35241	25618
2221	37225	35436	25683
2321	37420	35599	25781
2421	37582	35794	25878
2521	37777	35957	25943
2621	37940	36152	26041
2721	38135	36347	26106
2821	38330	36509	26171
2921	38525	36704	26268
3021	38688	36899	26333
3121	38883	37095	26431
3221	39078	37290	26496
3321	39273	37517	26561
3421	39468	37712	26691
3521	39663	37907	26756
3621	39858	38102	26821
3721	40053	38297	26919
3821	40248	38525	26984
3921	40443	38720	27081
4021	40638	38915	27179
4121	40833	39143	27244
4221	41028	39338	27309
4321	41256	39533	27406
4421	41419	39728	27471
4521	41614	39956	27569
4621	41809	40118	27634
4721	42036	40346	27731
4821	42199	40541	27829
4921	42394	40736	27894
5021	42589	40931	27959
5121	42751	41126	28056
5221	42947	41321	28122
5321	43142	41484	28219
5421	43304	41679	28284
5521	43467	41874	28349
5621	43694	42069	28447
5721	43824	42231	28512
5821	44019	42426	28609
5921	44182	42589	28674
6021	44345	42751	28739
6121	44507	42947	28804
6221	44670	43109	28902
6321	44832	43272	28967
6421	44995	43434	29032
6521	45190	43597	29129
6621	45320	43759	29194
6721	45482	43922	29259
6821	45612	44084	29324
6921	45775	44214	29389
7021	45938	44377	29454
7121	46068	44540	29519
7221	46230	44702	29585
7321	46393	44832	29650
7421	46523	44995	29715
7521	46653	45125	29780
7621	46783	45255	29845
7721	46945	45417	29910
7821	47075	45547	29975
7921	47205	45677	30007
8021	47336	45808	30072
8121	47466	45938	30137
8221	47596	46100	30170
8321	47726	46263	30267
8421	47856	46360	30300
8521	48018	46490	30397
8621	48116	46620	30430
8721	48213	46750	30462
8821	48376	46880	30527
8921	48473	46978	30592
9021	48603	47108	30657
9121	48733	47238	30690
9221	48831	47368	30755
9321	48961	47466	30787
9421	49091	47596	30852
9521	49189	47726	30885
9621	49286	47823	30950
9721	49416	47953	31015
9821	49546	48051	31048
9921	49644	48213	31113
10021	49741	48278	31145
10121	49871	48376	31210
10221	49969	48506	31243
10321	50099	48636	31275
10421	50196	48733	31340
10521	50294	48831	31405
10621	50424	48961	31438
10721	50522	49059	31470
10821	50587	49189	31535
10921	50717	49286	31568
11021	50814	49384	31633
11121	50912	49481	31665
11221	51009	49579	31698
11321	51107	49676	31730
11421	51237	49774	31795
11521	51334	49871	31860
11621	51399	49969	31860
11721	51497	50099	31925
11821	51594	50164	31958
11921	51692	50294	31990
12021	51790	50359	32055
12121	51855	50489	32088
12221	51985	50554	32120
12321	52050	50652	32185
12421	52147	50749	32218
12521	52245	50847	32250
12621	52342	50944	32283
12721	52440	51042	32315
12821	52505	51139	32348
12921	52602	51237	32380
13021	52700	51269	32445
13121	52765	51399	32478
13221	52862	51464	32511
13321	52927	51562	32543
13421	53025	51627	32608
13521	53090	51725	32608
13621	53155	51790	32673
13721	53253	51855	32706
13821	53350	51952	32738
13921	53415	52050	32771
15321	54520	53155	33258
16321	55203	53838	33551
17321	55788	54423	33843
18321	56309	54976	34071
19321	56829	55431	34299
20321	57251	55886	34494
21321	57642	56244	34689
22321	57999	56601	34851
23321	58324	56894	34981
24321	58617	57186	35111
25321	58877	57446	35241
26321	59137	57674	35339
27321	59365	57869	35436
28321	59560	58032	35534
29321	59755	58194	35632
30321	59917	58389	35697
31321	60047	58487	35762
32321	60177	58617	35827
33321	60340	58747	35859
34321	60470	58844	35924
35321	60567	58942	35957
36321	60665	59039	36022
37321	60795	59105	36022
38321	60860	59202	36087
39321	60990	59267	36119
40321	61055	59332	36152
41321	61120	59397	36152
42321	61185	59462	36184
43321	61283	59527	36217
44321	61348	59592	36249
45321	61413	59625	36249
46321	61510	59690	36282
47321	61543	59722	36314
48321	61608	59755	36347
49321	61640	59820	36347
50321	61705	59885	36379
51321	61770	59917	36379
52321	61835	59982	36412
53321	61900	60015	36412
54321	61933	60080	36412
55321	61998	60080	36444
56321	62030	60145	36444
57321	62096	60210	36477
58321	62128	60210	36477
59321	62161	60275	36509
60321	62226	60340	36509
61321	62258	60372	36509
62321	62323	60437	36542
63321	62356	60470	36542
64321	62388	60502	36574
65321	62453	60535	36574
66321	62486	60600	36607
67321	62551	60633	36607
68321	62583	60698	36639
69321	62616	60763	36607
70321	62681	60795	36639
71321	62713	60860	36639
72321	62713	60925	36672
73321	62746	60958	36672
74321	62811	61055	36672
75321	62843	61088	36704
76321	62876	61153	36704
77321	62941	61218	36737
78321	62973	61283	36737
79321	63006	61315	36769
80321	63038	61413	36769
81321	63071	61445	36802
82321	63103	61543	36802
83321	63136	61575	36802
84321	63168	61640	36834
85321	63233	61705	36834
86321	63266	61770	36834
87321	63298	61868	36867
88321	63331	61900	36899
89321	63363	61998	36899
90321	63396	62063	36932
101621	63819	62843	37095
111621	64176	63493	37290
121621	64501	64014	37452
131621	64761	64501	37615
141621	65054	64859	37777
151621	65282	65152	37907
161621	65509	65412	38037
171621	65672	65574	38167
181621	65802	65737	38265
191621	65932	65867	38362
201621	66029	65964	38460
211621	66127	66062	38525
221621	66192	66094	38590
231621	66257	66159	38655
241621	66289	66192	38688
251621	66322	66257	38720
261621	66354	66289	38753
271621	66354	66322	38785
281621	66387	66322	38818
291621	66387	66354	38850
301621	66387	66354	38883
311621	66419	66354	38883
321621	66419	66354	38883
331621	66419	66322	38915
341621	66419	66354	38915
351621	66419	66354	38915
361621	66387	66322	38915
371621	66387	66322	38948
381621	66387	66322	38948
391621	66387	66322	38948
401621	66354	66289	38948
411621	66354	66289	38948
421621	66322	66289	38948
431621	66322	66257	38948
441621	66322	66224	38948
451621	66289	66224	38915
461621	66289	66192	38915
471621	66257	66159	38915
481621	66257	66159	38915
491621	66257	66127	38915
501621	66224	66127	38915
511621	66192	66094	38915
521621	66192	66094	38915
531621	66159	66062	38915
541621	66159	66029	38915
551621	66159	65997	38883
561621	66127	65997	38883
571621	66127	65964	38883
581621	66094	65932	38883
591621	66094	65932	38883
601621	66094	65899	38883
611621	66062	65867	38850
621621	66062	65867	38850
631621	66062	65834	38850
641621	66029	65802	38818
651621	65997	65802	38850
661621	65997	65769	38818
671621	65997	65737	38818
681621	65964	65737	38818
691621	65964	65704	38818
701621	65932	65672	38818
711621	65932	65672	38818
721621	65964	65639	38818
731621	65899	65607	38785
741621	65899	65607	38785
751621	65899	65574	38785
761621	65899	65542	38753
771621	65867	65542	38753
781621	65867	65509	38753
791621	65834	65509	38753
801621	65834	65477	38720
811621	65834	65444	38753
821621	65834	65412	38720
831621	65802	65379	38720
841621	65769	65379	38688
851621	65802	65347	38688
861621	65769	65314	38688
871621	65769	65314	38688
881621	65769	65314	38688
891621	65737	65249	38688
901621	65737	65249	38688
911621	65737	65217	38655
921621	65737	65217	38655
931621	65704	65184	38655
941621	65737	65152	38655
951621	65704	65152	38655
961621	65672	65119	38623
971621	65704	65119	38623
981621	65672	65087	38623
991621	65672	65087	38623
1001621	65639	65054	38590
1011621	65672	65022	38590
1021621	65639	65022	38590
1031621	65639	64989	38590
1041621	65639	64989	38558
1051621	65607	64956	38558
1061621	65607	64924	38558
1071621	65607	64924	38558
1081621	65607	64924	38558
1091621	65607	64891	38525
1101621	65607	64859	38525
1111621	65574	64859	38525
1121621	65574	64826	38525
1131621	65574	64826	38525
1141621	65574	64826	38493
1151621	65574	64794	38525
1161621	65542	64761	38493
1171621	65574	64729	38493
1181621	65542	64729	38493
1191621	65542	64696	38493
1201621	65542	64696	38493
1211621	65542	64696	38460
1221621	65542	64664	38460
1231621	65542	64664	38460
1241621	65509	64631	38460
1251621	65509	64631	38460
1261621	65509	64599	38428
1271621	65509	64599	38428
1281621	65509	64599	38395
1291621	65509	64566	38395
1301621	65477	64566	38428
1311621	65477	64534	38395
1321621	65477	64501	38395
1331621	65477	64501	38395
1341621	65477	64501	38362
1351621	65477	64469	38362
1361621	65477	64469	38362
1371621	65477	64436	38362
1381621	65477	64436	38362
1391621	65477	64436	38330
1401621	65477	64404	38330
1411621	65444	64404	38330
1421621	65444	64371	38330
1431621	65444	64371	38330
1441621	65444	64371	38330
1451621	65444	64339	38297
1461621	65412	64339	38297
1471621	65444	64339	38297
1481621	65444	64306	38297
1491621	65444	64306	38297
1501621	65444	64306	38265
1511621	65444	64306	38297
1521621	65444	64274	38265
1531621	65412	64241	38265
1541621	65412	64274	38265
1551621	65412	64241	38232
1561621	65412	64241	38265
1571621	65412	64241	38265
1581621	65412	64209	38232
1591621	65412	64209	38232
1601621	65412	64176	38232
1611621	65412	64176	38232
1621621	65412	64176	38232
1631621	65412	64176	38200
1641621	65379	64144	38200
1651621	65412	64144	38200
1661621	65412	64144	38200
1671621	65412	64111	38200
1681621	65412	64111	38167
1691621	65412	64111	38167
1701621	65379	64111	38167
1711621	65379	64079	38167
1721621	65379	64079	38167
1731621	65412	64079	38135
1741621	65412	64079	38135
1751621	65379	64079	38135
1761621	65412	64046	38135
1771621	65379	64046	38135
1781621	65379	64046	38102
1791621	65412	64046	38102
1801621	65379	64014	38102
1811621	65379	64014	38135
1821621	65379	64014	38102
1831621	65412	64014	38102
1841621	65379	64014	38102
1851621	65379	64014	38102
1861621	65379	63981	38070
1871621	65379	63981	38070
1881621	65379	63981	38102
1891621	65412	63981	38070
1901621	65379	63949	38070
1911621	65412	63949	38070
1921621	65379	63949	38037
1931621	65379	63949	38070
1941621	65379	63949	38037
1951621	65412	63949	38037
1961621	65412	63916	38037
1971621	65379	63949	38037
1981621	65379	63916	38037
1991621	65412	63916	38005
2001621	65412	63916	38005
Fig6f
Time (μs)	Buffer	Core-shell MNP	SDS
11	422	422	422
21	14012	13719	11053
31	14532	14174	11411
41	15020	14694	11834
51	15540	15182	12224
61	16092	15735	12614
71	16645	16255	13004
81	17198	16808	13394
91	17783	17360	13752
101	18336	17881	14109
111	18921	18401	14434
121	19441	18888	14759
131	19994	19409	15020
141	20514	19831	15312
151	21034	20319	15572
161	21489	20742	15832
171	21977	21164	16060
181	22432	21554	16288
191	22855	21912	16515
201	23277	22270	16710
211	23668	22595	16905
221	24058	22952	17068
231	24415	23245	17230
241	24740	23537	17393
251	25098	23830	17523
261	25423	24090	17685
271	25716	24350	17816
281	26008	24610	17946
291	26301	24838	18076
301	26561	25065	18206
311	26821	25293	18303
321	27081	25488	18433
331	27309	25716	18531
341	27569	25911	18596
351	27796	26106	18726
361	27991	26301	18823
371	28187	26463	18888
381	28382	26626	18986
391	28577	26789	19083
401	28772	26951	19148
411	28934	27081	19246
421	29129	27244	19311
431	29259	27374	19376
441	29454	27536	19441
451	29585	27666	19506
461	29780	27764	19571
471	29910	27926	19636
481	30040	28056	19734
491	30170	28154	19766
501	30300	28252	19864
511	30430	28382	19896
521	30560	28512	19961
531	30690	28609	19994
541	30820	28707	20059
551	30885	28804	20091
561	31015	28902	20156
571	31113	28999	20221
581	31243	29097	20254
591	31340	29162	20286
601	31438	29292	20351
611	31535	29357	20384
1021	34234	31925	21782
1121	34494	32185	21944
1221	34754	32413	22074
1321	34916	32608	22172
1421	35079	32771	22270
1521	35241	32933	22367
1621	35371	33063	22432
1721	35469	33193	22530
1821	35567	33323	22595
1921	35664	33421	22660
2021	35762	33518	22725
2121	35827	33616	22790
2221	35892	33681	22855
2321	35989	33778	22887
2421	36022	33843	22985
2521	36119	33908	23017
2621	36152	33973	23050
2721	36217	34039	23115
2821	36249	34071	23180
2921	36314	34169	23212
3021	36379	34234	23277
3121	36412	34266	23342
3221	36477	34331	23375
3321	36509	34396	23440
3421	36542	34461	23472
3521	36607	34526	23505
3621	36639	34559	23570
3721	36704	34591	23635
3821	36737	34656	23668
3921	36802	34721	23733
4021	36834	34786	23765
4121	36899	34819	23830
4221	36932	34884	23863
4321	36965	34949	23928
4421	37030	34981	23993
4521	37095	35046	24025
4621	37127	35111	24090
4721	37160	35176	24155
4821	37192	35241	24188
4921	37257	35306	24253
5021	37322	35339	24285
5121	37387	35404	24350
5221	37420	35469	24415
5321	37485	35534	24448
5421	37517	35599	24513
5521	37582	35664	24578
5621	37647	35697	24610
5721	37680	35762	24675
5821	37745	35827	24708
5921	37777	35892	24773
6021	37842	35957	24838
6121	37907	36022	24903
6221	37940	36087	24968
6321	38005	36152	25000
6421	38070	36217	25033
6521	38102	36282	25098
6621	38167	36347	25163
6721	38232	36412	25196
6821	38265	36477	25261
6921	38330	36542	25293
7021	38362	36574	25358
7121	38460	36672	25391
7221	38493	36704	25456
7321	38525	36802	25488
7421	38590	36834	25521
7521	38655	36899	25586
7621	38720	36965	25618
7721	38753	37030	25683
7821	38818	37062	25716
7921	38850	37127	25781
8021	38948	37192	25781
8121	38980	37257	25846
8221	39045	37322	25878
8321	39078	37387	25943
8421	39110	37452	25976
8521	39175	37485	26008
8621	39240	37582	26073
8721	39273	37615	26106
8821	39338	37647	26138
8921	39403	37745	26171
9021	39435	37777	26236
9121	39500	37810	26268
9221	39533	37907	26301
9321	39598	37940	26333
9421	39630	38005	26366
9521	39695	38070	26431
9621	39728	38102	26463
9721	39793	38167	26496
9821	39825	38200	26528
9921	39858	38265	26561
10021	39923	38297	26594
10121	39956	38362	26626
10221	40021	38428	26659
10321	40053	38460	26691
10421	40086	38525	26724
10521	40118	38558	26756
10621	40183	38623	26789
10721	40216	38655	26821
10821	40281	38720	26854
10921	40313	38753	26919
11021	40346	38785	26919
11121	40378	38850	26951
11221	40411	38883	26984
11321	40476	38948	27016
11421	40508	38980	27049
11521	40541	39045	27114
11621	40606	39078	27114
11721	40638	39110	27146
11821	40671	39143	27179
11921	40703	39208	27211
12021	40736	39240	27244
12121	40768	39305	27276
12221	40801	39338	27309
12321	40833	39370	27341
12421	40898	39435	27341
12521	40931	39435	27374
12621	40963	39500	27406
12721	40996	39533	27439
12821	41028	39565	27471
12921	41061	39630	27504
13021	41093	39663	27504
13121	41126	39695	27569
13221	41158	39728	27569
13321	41191	39793	27601
13421	41223	39793	27666
13521	41256	39858	27666
13621	41288	39891	27699
13721	41321	39923	27731
13821	41353	39956	27764
13921	41386	39988	27764
15321	41841	40508	28154
16321	42101	40833	28414
17321	42361	41158	28642
18321	42589	41451	28869
19321	42816	41744	29129
20321	43012	42004	29324
21321	43239	42296	29552
22321	43434	42524	29780
23321	43629	42784	29942
24321	43792	43012	30137
25321	43987	43239	30332
26321	44149	43434	30527
27321	44312	43662	30690
28321	44475	43857	30820
29321	44637	44052	31015
30321	44767	44247	31145
31321	44897	44410	31308
32321	45027	44572	31438
33321	45157	44735	31568
34321	45287	44897	31698
35321	45417	45060	31828
36321	45515	45222	31925
37321	45612	45352	32023
38321	45742	45482	32153
39321	45840	45612	32250
40321	45938	45742	32348
41321	46035	45873	32445
42321	46165	45970	32543
43321	46230	46068	32641
44321	46328	46198	32706
45321	46425	46295	32771
46321	46490	46425	32868
47321	46588	46523	32933
48321	46653	46588	32998
49321	46750	46685	33096
50321	46815	46783	33161
51321	46913	46848	33226
52321	46978	46945	33291
53321	47043	47043	33356
54321	47140	47108	33388
55321	47173	47173	33453
56321	47270	47270	33518
57321	47336	47336	33583
58321	47401	47401	33616
59321	47466	47498	33681
60321	47531	47563	33713
61321	47596	47628	33778
62321	47628	47661	33811
63321	47726	47758	33843
64321	47758	47823	33908
65321	47823	47888	33941
66321	47856	47953	33973
67321	47953	47986	34006
68321	48018	48051	34071
69321	48051	48116	34104
70321	48083	48181	34136
71321	48148	48213	34169
72321	48213	48278	34201
73321	48278	48343	34234
74321	48311	48376	34266
75321	48376	48441	34299
76321	48408	48473	34331
77321	48473	48538	34364
78321	48506	48571	34396
79321	48571	48603	34429
80321	48603	48668	34461
81321	48668	48701	34494
82321	48701	48766	34526
83321	48766	48799	34526
84321	48799	48864	34591
85321	48831	48896	34591
86321	48896	48961	34624
87321	48929	48994	34656
88321	48994	49026	34656
89321	49026	49091	34689
90321	49059	49124	34721
101621	49514	49546	34949
111621	49871	49904	35111
121621	50196	50229	35241
131621	50457	50489	35339
141621	50717	50749	35436
151621	50912	50944	35502
161621	51107	51139	35599
171621	51237	51302	35632
181621	51334	51432	35697
191621	51464	51562	35697
201621	51594	51659	35762
211621	51692	51757	35794
221621	51725	51822	35794
231621	51790	51887	35827
241621	51855	51952	35859
251621	51920	52017	35859
261621	51952	52050	35892
271621	51985	52082	35892
281621	52017	52115	35892
291621	52050	52180	35924
301621	52082	52180	35924
311621	52082	52212	35924
321621	52082	52212	35957
331621	52115	52245	35957
341621	52115	52245	35957
351621	52115	52245	35957
361621	52115	52245	35957
371621	52115	52277	35989
381621	52115	52245	35989
391621	52115	52245	35989
401621	52082	52245	35989
411621	52082	52245	35989
421621	52082	52245	35989
431621	52050	52245	35989
441621	52050	52245	35989
451621	52050	52245	35989
461621	52017	52212	36022
471621	52017	52212	35989
481621	51985	52212	35989
491621	51985	52180	35989
501621	51985	52180	35989
511621	51952	52180	35989
521621	51952	52180	35989
531621	51952	52180	35989
541621	51952	52147	35989
551621	51920	52147	35989
561621	51920	52147	35989
571621	51920	52147	35989
581621	51887	52115	35989
591621	51887	52115	35989
601621	51855	52115	35989
611621	51887	52082	35989
621621	51855	52082	35989
631621	51855	52082	35989
641621	51855	52082	35989
651621	51822	52050	35989
661621	51822	52050	35957
671621	51822	52050	35957
681621	51790	52050	35957
691621	51790	52017	35957
701621	51757	52017	35957
711621	51757	52017	35957
721621	51725	51985	35957
731621	51757	51985	35957
741621	51725	51952	35957
751621	51725	51952	35957
761621	51692	51952	35957
771621	51692	51952	35924
781621	51692	51952	35924
791621	51692	51887	35924
801621	51659	51920	35924
811621	51659	51887	35924
821621	51659	51887	35924
831621	51627	51887	35924
841621	51627	51887	35924
851621	51594	51855	35924
861621	51594	51855	35892
871621	51594	51855	35892
881621	51594	51855	35892
891621	51562	51855	35892
901621	51562	51822	35892
911621	51562	51822	35859
921621	51562	51822	35892
931621	51529	51790	35892
941621	51529	51790	35859
951621	51497	51790	35859
961621	51497	51757	35859
971621	51497	51757	35859
981621	51497	51757	35859
991621	51497	51725	35859
1001621	51464	51725	35859
1011621	51464	51725	35859
1021621	51464	51725	35859
1031621	51432	51692	35827
1041621	51464	51692	35827
1051621	51432	51692	35827
1061621	51432	51659	35827
1071621	51399	51692	35827
1081621	51399	51659	35827
1091621	51399	51659	35794
1101621	51399	51659	35794
1111621	51399	51627	35794
1121621	51367	51627	35794
1131621	51367	51627	35794
1141621	51367	51627	35794
1151621	51334	51594	35794
1161621	51334	51594	35762
1171621	51302	51562	35794
1181621	51334	51594	35762
1191621	51302	51562	35762
1201621	51302	51562	35762
1211621	51302	51562	35762
1221621	51269	51562	35762
1231621	51269	51529	35762
1241621	51269	51529	35729
1251621	51269	51529	35762
1261621	51237	51497	35762
1271621	51237	51497	35729
1281621	51237	51497	35729
1291621	51237	51464	35729
1301621	51204	51464	35729
1311621	51204	51464	35697
1321621	51204	51464	35729
1331621	51172	51464	35697
1341621	51139	51432	35697
1351621	51172	51432	35697
1361621	51172	51432	35697
1371621	51139	51432	35697
1381621	51139	51399	35697
1391621	51139	51399	35697
1401621	51107	51367	35697
1411621	51107	51367	35664
1421621	51074	51367	35664
1431621	51074	51334	35664
1441621	51074	51334	35664
1451621	51074	51334	35664
1461621	51042	51302	35664
1471621	51042	51302	35632
1481621	51042	51302	35632
1491621	51009	51269	35632
1501621	51009	51269	35632
1511621	51009	51269	35632
1521621	50977	51237	35632
1531621	50977	51237	35599
1541621	50944	51237	35599
1551621	50944	51204	35599
1561621	50944	51204	35599
1571621	50944	51172	35599
1581621	50944	51172	35599
1591621	50912	51172	35567
1601621	50912	51172	35567
1611621	50879	51172	35567
1621621	50879	51139	35567
1631621	50879	51107	35567
1641621	50879	51107	35567
1651621	50847	51107	35567
1661621	50847	51074	35567
1671621	50814	51074	35534
1681621	50814	51074	35534
1691621	50814	51042	35534
1701621	50782	51042	35534
1711621	50782	51042	35534
1721621	50749	51009	35534
1731621	50749	51009	35502
1741621	50749	50977	35502
1751621	50749	50977	35502
1761621	50717	50977	35502
1771621	50717	50944	35502
1781621	50684	50912	35469
1791621	50684	50912	35502
1801621	50684	50912	35469
1811621	50652	50879	35469
1821621	50652	50879	35469
1831621	50619	50847	35469
1841621	50619	50847	35469
1851621	50587	50814	35436
1861621	50587	50782	35436
1871621	50587	50814	35436
1881621	50554	50782	35436
1891621	50554	50782	35436
1901621	50522	50749	35436
1911621	50522	50749	35436
1921621	50489	50717	35404
1931621	50489	50717	35404
1941621	50489	50684	35404
1951621	50457	50684	35404
1961621	50457	50652	35371
1971621	50457	50652	35371
1981621	50424	50619	35404
1991621	50392	50619	35371
2001621	50392	50587	35371

## Sheet: Supplementary Fig5
	DCM		MeOH		Mixture of DCM and MeOH		Extraction from the core-shell MNP
	Time (min)	Intensity	Time (min)	Intensity	Time (min)	Intensity	Time (min)	Intensity
	0.09397	1827474	0.09417	1795756	0.09393	1785028	0.0942	1717653
	0.10012	1817242	0.10032	1790195	0.10008	1797083	0.10035	1686119
	0.10627	1843495	0.10647	1804639	0.10623	1765496	0.1065	1661802
	0.11242	1806097	0.11262	1773245	0.11238	1761166	0.11265	1668897
	0.11857	1821539	0.11877	1753163	0.11853	1775882	0.1188	1694154
	0.12472	1777328	0.12492	1800938	0.12467	1738698	0.12495	1677867
	0.13087	1791165	0.13107	1794796	0.13082	1767678	0.1311	1709775
	0.13702	1823307	0.1372	1752233	0.13697	1759036	0.13725	1685994
	0.14317	1831170	0.14335	1757838	0.14312	1728130	0.1434	1657835
	0.14932	1765737	0.1495	1765874	0.14927	1734084	0.14955	1659796
	0.15545	1691914	0.15565	1773226	0.15542	1749521	0.1557	1688688
	0.1616	1781015	0.1618	1762690	0.16157	1803919	0.16183	1680272
	0.16775	1751103	0.16795	1768584	0.16772	1737946	0.16798	1650686
	0.1739	1736410	0.1741	1713657	0.17387	1738849	0.17413	1623646
	0.18005	1670300	0.18025	1769606	0.18002	1715495	0.18028	1640190
	0.1862	1724541	0.1864	1732569	0.18617	1719910	0.18643	1606597
	0.19235	1668174	0.19255	1709272	0.19232	1695733	0.19258	1629989
	0.1985	1691296	0.1987	1740273	0.19847	1707873	0.19873	1626447
	0.20465	1667245	0.20485	1702342	0.2046	1713351	0.20488	1636944
	0.2108	1664425	0.211	1729178	0.21075	1744833	0.21103	1636799
	0.21695	1738028	0.21713	1744536	0.2169	1755550	0.21718	1648186
	0.2231	1675291	0.22328	1673572	0.22305	1712692	0.22333	1644228
	0.22925	1693442	0.22943	1711158	0.2292	1725226	0.22948	1625709
	0.23538	1642983	0.23558	1714441	0.23535	1703843	0.23563	1606113
	0.24153	1690971	0.24173	1720224	0.2415	1752422	0.24177	1618336
	0.24768	1641039	0.24788	1729414	0.24765	1708841	0.24792	1615180
	0.25383	1655584	0.25403	1690514	0.2538	1675639	0.25407	1625518
	0.25998	1658754	0.26018	1738282	0.25995	1727213	0.26022	1619054
	0.26613	1668991	0.26633	1670141	0.2661	1714743	0.26637	1591619
	0.27228	1681276	0.27248	1708892	0.27225	1709683	0.27252	1596901
	0.27843	1620916	0.27863	1719142	0.2784	1726751	0.27867	1579648
	0.28458	1632324	0.28478	1733921	0.28453	1698754	0.28482	1622334
	0.29073	1689207	0.29093	1707497	0.29068	1684366	0.29097	1632413
	0.29688	1649554	0.29707	1693059	0.29683	1757266	0.29712	1595802
	0.30303	1660573	0.30322	1722400	0.30298	1696724	0.30327	1585369
	0.30918	1641342	0.30937	1719028	0.30913	1688616	0.30942	1571261
	0.31532	1608898	0.31552	1675997	0.31528	1694980	0.31557	1585490
	0.32147	1625927	0.32167	1707850	0.32143	1699328	0.3217	1625683
	0.32762	1597816	0.32782	1701455	0.32758	1717065	0.32785	1595015
	0.33377	1619867	0.33397	1670950	0.33373	1673577	0.334	1590182
	0.33992	1629227	0.34012	1686813	0.33988	1694976	0.34015	1626818
	0.34607	1620631	0.34627	1660666	0.34603	1650627	0.3463	1582214
	0.35222	1619842	0.35242	1670780	0.35218	1638195	0.35245	1544235
	0.35837	1587256	0.35857	1676295	0.35833	1676784	0.3586	1589161
	0.36452	1602231	0.36472	1671907	0.36447	1683830	0.36475	1571355
	0.37067	1633780	0.37087	1689679	0.37062	1714849	0.3709	1573098
	0.37682	1598313	0.377	1664872	0.37677	1646006	0.37705	1565135
	0.38297	1568064	0.38315	1682931	0.38292	1663014	0.3832	1584538
	0.38912	1592638	0.3893	1681993	0.38907	1700102	0.38935	1563743
	0.39525	1567995	0.39545	1688561	0.39522	1673091	0.3955	1582154
	0.4014	1613223	0.4016	1720895	0.40137	1670148	0.40163	1537317
	0.40755	1613991	0.40775	1670320	0.40752	1674371	0.40778	1558855
	0.4137	1625638	0.4139	1647618	0.41367	1676915	0.41393	1558083
	0.41985	1577330	0.42005	1664132	0.41982	1695261	0.42008	1550131
	0.426	1617497	0.4262	1672820	0.42597	1699265	0.42623	1578370
	0.43215	1589671	0.43235	1654884	0.43212	1700647	0.43238	1596696
	0.4383	1592543	0.4385	1672967	0.43827	1702164	0.43853	1515489
	0.44445	1634230	0.44465	1691702	0.44442	1659442	0.44468	1572679
	0.4506	1579588	0.4508	1649979	0.45055	1655244	0.45083	1544036
	0.45675	1594401	0.45693	1665186	0.4567	1635892	0.45698	1533440
	0.4629	1600454	0.46308	1702657	0.46285	1694053	0.46313	1588838
	0.46905	1588809	0.46923	1667724	0.469	1674252	0.46928	1533292
	0.47518	1590292	0.47538	1660965	0.47515	1689909	0.47543	1582995
	0.48133	1628733	0.48153	1645807	0.4813	1693583	0.48157	1539979
	0.48748	1616208	0.48768	1652380	0.48745	1652199	0.48772	1517209
	0.49363	1606080	0.49383	1667789	0.4936	1673369	0.49387	1544704
	0.49978	1597950	0.49998	1673254	0.49975	1689609	0.50002	1563348
	0.50593	1587193	0.50613	1655567	0.5059	1647730	0.50617	1597812
	0.51208	1592806	0.51228	1648400	0.51205	1661238	0.51232	1570001
	0.51823	1568317	0.51843	1677585	0.5182	1679216	0.51847	1579669
	0.52438	1571960	0.52458	1644374	0.52435	1646575	0.52462	1619567
	0.53053	1583829	0.53073	1656813	0.53048	1639869	0.53077	1589712
	0.53668	1566208	0.53687	1639040	0.53663	1672272	0.53692	1570064
	0.54283	1592535	0.54302	1662859	0.54278	1675983	0.54307	1586144
	0.54898	1559973	0.54917	1637902	0.54893	1652748	0.54922	1561707
	0.55512	1556598	0.55532	1642978	0.55508	1661959	0.55537	1561801
	0.56127	1578858	0.56147	1674214	0.56123	1615533	0.5615	1598169
	0.56742	1545044	0.56762	1650620	0.56738	1645864	0.56765	1641142
	0.57357	1587296	0.57377	1661106	0.57353	1674267	0.5738	1628205
	0.57972	1607307	0.57992	1667045	0.57968	1645820	0.57995	1620321
	0.58587	1596283	0.58607	1651475	0.58583	1678412	0.5861	1610994
	0.59202	1576772	0.59222	1672644	0.59198	1637367	0.59225	1595469
	0.59817	1590937	0.59837	1627121	0.59813	1654001	0.5984	1589824
	0.60432	1583911	0.60452	1635211	0.60428	1690318	0.60455	1571035
	0.61047	1599834	0.61067	1675954	0.61042	1673045	0.6107	1575170
	0.61662	1571208	0.6168	1645174	0.61657	1616555	0.61685	1612974
	0.62277	1580797	0.62295	1649481	0.62272	1675484	0.623	1626031
	0.62892	1580067	0.6291	1674156	0.62887	1640654	0.62915	1635655
	0.63505	1603123	0.63525	1640131	0.63502	1635733	0.6353	1610039
	0.6412	1587688	0.6414	1661319	0.64117	1645923	0.64143	1594563
	0.64735	1567336	0.64755	1630738	0.64732	1694618	0.64758	1588384
	0.6535	1569485	0.6537	1623509	0.65347	1636255	0.65373	1592280
	0.65965	1594653	0.65985	1647681	0.65962	1652652	0.65988	1595026
	0.6658	1566198	0.666	1629646	0.66577	1631289	0.66603	1582947
	0.67195	1535054	0.67215	1603673	0.67192	1645811	0.67218	1551733
	0.6781	1515771	0.6783	1604402	0.67807	1647216	0.67833	1542196
	0.68425	1484607	0.68445	1605515	0.68422	1615028	0.68448	1560358
	0.6904	1500348	0.6906	1574894	0.69035	1628419	0.69063	1535351
	0.69655	1523806	0.69673	1615581	0.6965	1608896	0.69678	1547761
	0.7027	1499557	0.70288	1597441	0.70265	1601281	0.70293	1515842
	0.70885	1506870	0.70903	1607193	0.7088	1649574	0.70908	1528625
	0.71498	1492909	0.71518	1580841	0.71495	1603176	0.71523	1537580
	0.72113	1505153	0.72133	1578810	0.7211	1581247	0.72138	1506138
	0.72728	1475197	0.72748	1598531	0.72725	1574171	0.72752	1562303
	0.73343	1515489	0.73363	1619868	0.7334	1634198	0.73367	1485641
	0.73958	1444493	0.73978	1620020	0.73955	1581437	0.73982	1508864
	0.74573	1444088	0.74593	1593507	0.7457	1605544	0.74597	1513358
	0.75188	1490915	0.75208	1567764	0.75185	1605747	0.75212	1498562
	0.75803	1485615	0.75823	1615788	0.758	1615319	0.75827	1502994
	0.76418	1475231	0.76438	1565451	0.76415	1605583	0.76442	1519622
	0.77033	1479487	0.77053	1561486	0.77028	1583699	0.77057	1507509
	0.77648	1507313	0.77667	1594694	0.77643	1565066	0.77672	1507854
	0.78263	1498771	0.78282	1570145	0.78258	1601428	0.78287	1541455
	0.78878	1460591	0.78897	1582586	0.78873	1580841	0.78902	1509995
	0.79492	1484985	0.79512	1606900	0.79488	1581428	0.79517	1507426
	0.80107	1502997	0.80127	1584585	0.80103	1634354	0.80132	1472711
	0.80722	1493448	0.80742	1552245	0.80718	1613617	0.80745	1494212
	0.81337	1502091	0.81357	1591312	0.81333	1602409	0.8136	1525801
	0.81952	1494376	0.81972	1573080	0.81948	1592344	0.81975	1510996
	0.82567	1462362	0.82587	1607107	0.82563	1613104	0.8259	1492155
	0.83182	1465607	0.83202	1550983	0.83178	1627904	0.83205	1512405
	0.83797	1435400	0.83817	1579521	0.83793	1587011	0.8382	1520563
	0.84412	1473134	0.84432	1600551	0.84408	1593018	0.84435	1498804
	0.85027	1484083	0.85047	1598044	0.85022	1603644	0.8505	1488917
	0.85642	1499854	0.8566	1550653	0.85637	1585632	0.85665	1506252
	0.86257	1464072	0.86275	1578760	0.86252	1585782	0.8628	1484888
	0.86872	1460353	0.8689	1601558	0.86867	1586318	0.86895	1527759
	0.87485	1469499	0.87505	1555458	0.87482	1582040	0.8751	1535260
	0.881	1498227	0.8812	1578577	0.88097	1603496	0.88125	1499121
	0.88715	1488047	0.88735	1595056	0.88712	1571854	0.88738	1509281
	0.8933	1481570	0.8935	1682254	0.89327	1606914	0.89353	1576765
	0.89945	1734139	0.89965	2353820	0.89942	1996695	0.89968	1944675
	0.9056	1518916	0.9058	1667984	0.90557	1694263	0.90583	1522375
	0.91175	1471967	0.91195	1829868	0.91172	1721685	0.91198	1968605
	0.9179	1917895	0.9181	3410711	0.91787	3524003	0.91813	3876716
	0.92405	1920908	0.92425	58169580	0.92402	18669360	0.92428	69159520
	0.9302	1529043	0.9304	71261420	0.93015	67767980	0.93043	75048710
	0.93635	1541653	0.93653	65975880	0.9363	66576350	0.93658	68129770
	0.9425	1497459	0.94268	18474870	0.94245	18152840	0.94273	19330140
	0.94865	1535002	0.94883	6648203	0.9486	6488039	0.94888	7885724
	0.95478	1534422	0.95498	4162981	0.95475	4204534	0.95503	4849331
	0.96093	1542434	0.96113	3204430	0.9609	3345709	0.96118	3679308
	0.96708	1536381	0.96728	2819107	0.96705	3025498	0.96732	3064678
	0.97323	1504051	0.97343	2538266	0.9732	2736781	0.97347	2732003
	0.97938	1503659	0.97958	2350668	0.97935	2599756	0.97962	2518039
	0.98553	1467562	0.98573	2254587	0.9855	2430667	0.98577	2342521
	0.99168	1463596	0.99188	2133989	0.99165	2364208	0.99192	2240096
	0.99783	1486638	0.99803	2095556	0.9978	2330232	0.99807	2126449
	1.00398	1595421	1.00418	2223326	1.00395	2229778	1.00422	2072020
	1.01013	1733297	1.01033	2154268	1.01008	2241891	1.01037	2035156
	1.01628	1664903	1.01648	2098189	1.01623	2163930	1.01652	1940349
	1.02243	1631535	1.02262	1941983	1.02238	2155585	1.02267	1946517
	1.02858	1752529	1.02877	1920010	1.02853	2115827	1.02882	1845386
	1.03473	113241900	1.03492	1883147	1.03468	8278869	1.03497	1780255
	1.04087	126667600	1.04107	1863170	1.04083	101114400	1.04112	1838286
	1.04702	100155100	1.04722	1844716	1.04698	92073500	1.04725	1817496
	1.05317	103653300	1.05337	1774559	1.05313	68098080	1.0534	1774056
	1.05932	74794230	1.05952	1772840	1.05928	25329880	1.05955	1792333
	1.06547	42096620	1.06567	1761849	1.06543	12576790	1.0657	1730289
	1.07162	22332530	1.07182	1738418	1.07158	7518541	1.07185	1694763
	1.07777	13162240	1.07797	1747129	1.07773	5311675	1.078	1684524
	1.08392	8761752	1.08412	1729339	1.08388	4239243	1.08415	1659591
	1.09007	6351002	1.09027	1719524	1.09002	3618240	1.0903	1690108
	1.09622	5070570	1.09642	1715977	1.09617	3208879	1.09645	1617710
	1.10237	4165570	1.10255	1717512	1.10232	2998899	1.1026	1624768
	1.10852	3711737	1.1087	1701503	1.10847	2808245	1.10875	1661337
	1.11467	3373321	1.11485	1741396	1.11462	2648016	1.1149	1643341
	1.1208	3045247	1.121	1692904	1.12077	2558377	1.12105	1681096
	1.12695	2929421	1.12715	1678037	1.12692	2427132	1.12718	1632620
	1.1331	2780923	1.1333	1648571	1.13307	2369991	1.13333	1615181
	1.13925	2630197	1.13945	1692125	1.13922	2326403	1.13948	1633490
	1.1454	2595018	1.1456	1687470	1.14537	2198629	1.14563	1600691
	1.15155	2438336	1.15175	1687792	1.15152	2173547	1.15178	1570905
	1.1577	2418597	1.1579	1690996	1.15767	2177421	1.15793	1594829
	1.16385	2297616	1.16405	1679525	1.16382	2132778	1.16408	1618845
	1.17	2255783	1.1702	1659526	1.16995	2058964	1.17023	1542193
	1.17615	2222110	1.17635	1653535	1.1761	2004111	1.17638	1576187
	1.1823	2151592	1.18248	1668528	1.18225	2000617	1.18253	1553319
	1.18845	2076663	1.18863	1721294	1.1884	1990405	1.18868	1562198
	1.1946	2035021	1.19478	1683672	1.19455	1986785	1.19483	1557754
	1.20073	2021524	1.20093	1683948	1.2007	1945329	1.20098	1511082
	1.20688	1971703	1.20708	1660957	1.20685	1911995	1.20712	1555000
	1.21303	1965079	1.21323	1586474	1.213	1866706	1.21327	1568877
	1.21918	1919505	1.21938	1612278	1.21915	1908237	1.21942	1580000
	1.22533	1889422	1.22553	1620864	1.2253	1837631	1.22557	1549779
	1.23148	1852055	1.23168	1599787	1.23145	1854061	1.23172	1520464
	1.23763	1832201	1.23783	1641503	1.2376	1853173	1.23787	1533175
	1.24378	1768519	1.24398	1620088	1.24375	1815754	1.24402	1578994
	1.24993	1803204	1.25013	1586127	1.24988	1784660	1.25017	1500420
	1.25608	1757414	1.25628	1609324	1.25603	1760231	1.25632	1524768
	1.26223	1764452	1.26242	1606698	1.26218	1797223	1.26247	1516711
	1.26838	1750653	1.26857	1575549	1.26833	1788728	1.26862	1533023
	1.27453	1710624	1.27472	1565555	1.27448	1782232	1.27477	1542385
	1.28067	1720111	1.28087	1596719	1.28063	1756506	1.28092	1540861
	1.28682	1694927	1.28702	1582195	1.28678	1789135	1.28705	1542651
	1.29297	1658831	1.29317	1558403	1.29293	1732111	1.2932	1532471
	1.29912	1666272	1.29932	1623084	1.29908	1730853	1.29935	1556918
	1.30527	1620325	1.30547	1589467	1.30523	1738861	1.3055	1540184
	1.31142	1674697	1.31162	1603169	1.31138	1706981	1.31165	1500645
	1.31757	1616101	1.31777	1593202	1.31753	1722594	1.3178	1509328
	1.32372	1620494	1.32392	1573463	1.32368	1720672	1.32395	1507642
	1.32987	1605105	1.33007	1576885	1.32983	1694085	1.3301	1510794
	1.33602	1619910	1.33622	1575835	1.33597	1698546	1.33625	1527842
	1.34217	1579297	1.34235	1537820	1.34212	1684931	1.3424	1522619
	1.34832	1611358	1.3485	1581296	1.34827	1711569	1.34855	1491316
	1.35447	1558710	1.35465	1550913	1.35442	1724956	1.3547	1473229
	1.3606	1577997	1.3608	1588819	1.36057	1682833	1.36085	1491008
	1.36675	1557883	1.36695	1593308	1.36672	1670976	1.36698	1505899
	1.3729	1561352	1.3731	1563306	1.37287	1688180	1.37313	1506697
	1.37905	1525447	1.37925	1593060	1.37902	1697794	1.37928	1497194
	1.3852	1535116	1.3854	1543986	1.38517	1652960	1.38543	1512189
	1.39135	1561986	1.39155	1538719	1.39132	1660441	1.39158	1520062
	1.3975	1550636	1.3977	1583183	1.39747	1697281	1.39773	1563097
	1.40365	1514851	1.40385	1562758	1.40362	1684941	1.40388	1515357
	1.4098	1511310	1.41	1548942	1.40977	1680912	1.41003	1495125
	1.41595	1499699	1.41615	1536406	1.4159	1672881	1.41618	1526817
	1.4221	1529143	1.42228	1577974	1.42205	1673501	1.42233	1505906
	1.42825	1556806	1.42843	1555942	1.4282	1650379	1.42848	1480594
	1.4344	1540208	1.43458	1554495	1.43435	1668549	1.43463	1487125
	1.44053	1550417	1.44073	1565988	1.4405	1659146	1.44078	1484052
	1.44668	1512632	1.44688	1557749	1.44665	1635183	1.44692	1497903
	1.45283	1538400	1.45303	1582160	1.4528	1660870	1.45307	1482776
	1.45898	1516438	1.45918	1541430	1.45895	1639624	1.45922	1486010
	1.46513	1540519	1.46533	1566484	1.4651	1638637	1.46537	1500507
	1.47128	1538468	1.47148	1569854	1.47125	1685063	1.47152	1444152
	1.47743	1523497	1.47763	1568318	1.4774	1664168	1.47767	1486527
	1.48358	1502526	1.48378	1570739	1.48355	1627010	1.48382	1511021
	1.48973	1520921	1.48993	1563160	1.4897	1659647	1.48997	1475790
	1.49588	1499425	1.49608	1548806	1.49583	1675999	1.49612	1482723
	1.50203	1494914	1.50222	1583063	1.50198	1618531	1.50227	1499846
	1.50818	1475184	1.50837	1564891	1.50813	1649464	1.50842	1507633
	1.51433	1464900	1.51452	1560890	1.51428	1633046	1.51457	1464742
	1.52047	1478921	1.52067	1565712	1.52043	1635582	1.52072	1506188
	1.52662	1447178	1.52682	1561449	1.52658	1659004	1.52685	1455367
	1.53277	1494572	1.53297	1553001	1.53273	1647332	1.533	1475174
	1.53892	1505498	1.53912	1536401	1.53888	1632912	1.53915	1487269
	1.54507	1501794	1.54527	1532863	1.54503	1602189	1.5453	1501567
	1.55122	1475696	1.55142	1597897	1.55118	1623684	1.55145	1441166
	1.55737	1459560	1.55757	1541184	1.55733	1649796	1.5576	1458651
	1.56352	1517124	1.56372	1521470	1.56348	1602641	1.56375	1472832
	1.56967	1459647	1.56987	1526524	1.56963	1615851	1.5699	1471996
	1.57582	1471565	1.57602	1544582	1.57577	1652789	1.57605	1505593
	1.58197	1454927	1.58215	1532459	1.58192	1630937	1.5822	1467231
	1.58812	1454086	1.5883	1516983	1.58807	1637076	1.58835	1468994
	1.59427	1445047	1.59445	1543164	1.59422	1622882	1.5945	1469132
	1.6004	1443186	1.6006	1550217	1.60037	1615286	1.60065	1466716
	1.60655	1464021	1.60675	1585739	1.60652	1658541	1.6068	1466597
	1.6127	1454880	1.6129	1561561	1.61267	1620890	1.61293	1485555
	1.61885	1467654	1.61905	1557788	1.61882	1620563	1.61908	1476510
	1.625	1483904	1.6252	1547136	1.62497	1635582	1.62523	1491192
	1.63115	1457067	1.63135	1548782	1.63112	1607327	1.63138	1459361
	1.6373	1441498	1.6375	1578124	1.63727	1613261	1.63753	1463988
	1.64345	1475078	1.64365	1566730	1.64342	1602729	1.64368	1481176
	1.6496	1433876	1.6498	1552474	1.64957	1609974	1.64983	1436939
	1.65575	1441414	1.65595	1537031	1.6557	1577861	1.65598	1464778
	1.6619	1463157	1.66208	1560476	1.66185	1627235	1.66213	1514388
	1.66805	1491642	1.66823	1527094	1.668	1623512	1.66828	1481150
	1.6742	1431129	1.67438	1558667	1.67415	1642465	1.67443	1443945
	1.68033	1456274	1.68053	1566204	1.6803	1587429	1.68058	1467754
	1.68648	1447187	1.68668	1551559	1.68645	1618450	1.68673	1493366
	1.69263	1416987	1.69283	1553200	1.6926	1585996	1.69287	1475610
	1.69878	1467924	1.69898	1545667	1.69875	1607386	1.69902	1528716
	1.70493	1477753	1.70513	1548291	1.7049	1578306	1.70517	1473949
	1.71108	1442991	1.71128	1554478	1.71105	1599023	1.71132	1478806
	1.71723	1438778	1.71743	1543136	1.7172	1609118	1.71747	1485873
	1.72338	1443056	1.72358	1541757	1.72335	1605962	1.72362	1474704
	1.72953	1419052	1.72973	1572928	1.7295	1602101	1.72977	1451844
	1.73568	1427981	1.73588	1549587	1.73563	1587789	1.73592	1454477
	1.74183	1449453	1.74202	1543457	1.74178	1607223	1.74207	1461278
	1.74798	1451004	1.74817	1554871	1.74793	1592022	1.74822	1449952
	1.75413	1448921	1.75432	1542829	1.75408	1613095	1.75437	1485034
	1.76027	1435486	1.76047	1557002	1.76023	1607465	1.76052	1514849
	1.76642	1434325	1.76662	1562759	1.76638	1594981	1.76667	1481077
	1.77257	1445038	1.77277	1558265	1.77253	1618888	1.7728	1456944
	1.77872	1443867	1.77892	1543314	1.77868	1624810	1.77895	1465367
	1.78487	1425921	1.78507	1545679	1.78483	1572916	1.7851	1482135
	1.79102	1441822	1.79122	1544850	1.79098	1600256	1.79125	1471238
	1.79717	1396292	1.79737	1532040	1.79713	1608815	1.7974	1486917
	1.80332	1433160	1.80352	1546585	1.80328	1630125	1.80355	1483771
	1.80947	1429981	1.80967	1552529	1.80943	1611499	1.8097	1467751
	1.81562	1423628	1.81582	1549567	1.81557	1581615	1.81585	1454597
	1.82177	1441878	1.82195	1549582	1.82172	1586233	1.822	1514353
	1.82792	1403708	1.8281	1570356	1.82787	1577392	1.82815	1497238
	1.83407	1459841	1.83425	1534184	1.83402	1584381	1.8343	1490208
	1.8402	1439431	1.8404	1544451	1.84017	1612165	1.84045	1522413
	1.84635	1428716	1.84655	1527036	1.84632	1591939	1.8466	1445241
	1.8525	1422192	1.8527	1548943	1.85247	1597597	1.85273	1470977
	1.85865	1423484	1.85885	1524364	1.85862	1546349	1.85888	1483428
	1.8648	1413400	1.865	1549274	1.86477	1585273	1.86503	1441388
	1.87095	1418603	1.87115	1534235	1.87092	1536771	1.87118	1461623
	1.8771	1449607	1.8773	1536490	1.87707	1626426	1.87733	1459816
	1.88325	1438725	1.88345	1571871	1.88322	1583604	1.88348	1473784
	1.8894	1451796	1.8896	1551854	1.88937	1597161	1.88963	1489242
	1.89555	1426878	1.89575	1539923	1.8955	1571373	1.89578	1470380
	1.9017	1422244	1.90188	1535398	1.90165	1562121	1.90193	1498892
	1.90785	1433818	1.90803	1524910	1.9078	1622722	1.90808	1467959
	1.914	1419316	1.91418	1554015	1.91395	1592187	1.91423	1495994
	1.92015	1437785	1.92033	1563433	1.9201	1607135	1.92038	1494366
	1.92628	1415475	1.92648	1562601	1.92625	1590416	1.92653	1449910
	1.93243	1446899	1.93263	1522386	1.9324	1581034	1.93267	1437313
	1.93858	1439045	1.93878	1542469	1.93855	1614701	1.93882	1487704
	1.94473	1430594	1.94493	1539598	1.9447	1577961	1.94497	1469387
	1.95088	1441988	1.95108	1536237	1.95085	1593361	1.95112	1489649
	1.95703	1442742	1.95723	1543696	1.957	1627951	1.95727	1478863
	1.96318	1406536	1.96338	1534993	1.96315	1580840	1.96342	1444995
	1.96933	1425689	1.96953	1520046	1.9693	1583960	1.96957	1457957
	1.97548	1415782	1.97568	1535024	1.97543	1556432	1.97572	1465044
	1.98163	1486362	1.98182	1552712	1.98158	1588848	1.98187	1472185
	1.98778	1431255	1.98797	1537307	1.98773	1550337	1.98802	1450232
	1.99393	1456560	1.99412	1517154	1.99388	1557354	1.99417	1452556
	2.00008	1400012	2.00027	1521329	2.00003	1611586	2.00032	1460995

## Sheet: Supplementary Fig6
Supplementary Fig6c
	HFIP		MeOH		Mixture of HFIP and MeOH		Extraction from the core-shell MNP
	Time (min)	Intensity	Time (min)	Intensity	Time (min)	Intensity	Time (min)	Intensity
	0.09397	1342991	0.094	1616657	0.09403	1363763	0.09418	1324685
	0.10012	1395047	0.10015	1588345	0.10018	1299894	0.10033	1329622
	0.10627	1382499	0.10628	1627264	0.10633	1319697	0.10647	1313354
	0.11242	1340812	0.11243	1588670	0.11248	1337834	0.11262	1302292
	0.11857	1391980	0.11858	1624678	0.11863	1325177	0.11877	1308918
	0.12472	1381597	0.12473	1595333	0.12478	1295191	0.12492	1265022
	0.13087	1402479	0.13088	1613053	0.13093	1290718	0.13107	1320258
	0.13702	1383594	0.13703	1621779	0.13708	1307178	0.13722	1295905
	0.14317	1369594	0.14318	1638334	0.14322	1361563	0.14337	1322825
	0.14932	1345524	0.14933	1591984	0.14937	1315783	0.14952	1313250
	0.15545	1360914	0.15548	1594145	0.15552	1275333	0.15567	1289839
	0.1616	1338015	0.16163	1622443	0.16167	1326077	0.16182	1344567
	0.16775	1372492	0.16778	1614359	0.16782	1304116	0.16797	1310166
	0.1739	1374990	0.17393	1581019	0.17397	1328154	0.17412	1315825
	0.18005	1356456	0.18008	1578354	0.18012	1283122	0.18027	1299590
	0.1862	1368025	0.18622	1572519	0.18627	1327404	0.1864	1306947
	0.19235	1334093	0.19237	1581242	0.19242	1326529	0.19255	1311748
	0.1985	1393934	0.19852	1582691	0.19857	1314545	0.1987	1302435
	0.20465	1335767	0.20467	1603351	0.20472	1291528	0.20485	1319815
	0.2108	1361106	0.21082	1553415	0.21087	1288757	0.211	1306486
	0.21695	1337008	0.21697	1584715	0.21702	1320587	0.21715	1269997
	0.2231	1343213	0.22312	1639889	0.22315	1296112	0.2233	1269003
	0.22925	1349677	0.22927	1568240	0.2293	1275731	0.22945	1284065
	0.23538	1329195	0.23542	1561173	0.23545	1293851	0.2356	1284791
	0.24153	1336565	0.24157	1593495	0.2416	1308089	0.24175	1324588
	0.24768	1341599	0.24772	1602847	0.24775	1288080	0.2479	1291975
	0.25383	1314409	0.25387	1567164	0.2539	1288025	0.25405	1301197
	0.25998	1328552	0.26002	1538429	0.26005	1290764	0.2602	1296774
	0.26613	1355342	0.26615	1565045	0.2662	1267341	0.26633	1299550
	0.27228	1318095	0.2723	1557523	0.27235	1306268	0.27248	1354310
	0.27843	1315879	0.27845	1565630	0.2785	1283943	0.27863	1280809
	0.28458	1348267	0.2846	1566817	0.28465	1288812	0.28478	1284397
	0.29073	1306899	0.29075	1520986	0.2908	1302164	0.29093	1291763
	0.29688	1329378	0.2969	1538977	0.29695	1289428	0.29708	1273771
	0.30303	1351973	0.30305	1561413	0.30308	1289322	0.30323	1286587
	0.30918	1317400	0.3092	1513683	0.30923	1263181	0.30938	1277126
	0.31532	1354795	0.31535	1527131	0.31538	1297298	0.31553	1272592
	0.32147	1280611	0.3215	1529249	0.32153	1300701	0.32168	1277429
	0.32762	1272855	0.32765	1524937	0.32768	1281343	0.32783	1294289
	0.33377	1289340	0.3338	1503984	0.33383	1327001	0.33398	1263976
	0.33992	1326965	0.33995	1507056	0.33998	1315545	0.34013	1289817
	0.34607	1325314	0.34608	1494745	0.34613	1266577	0.34627	1277748
	0.35222	1326570	0.35223	1513073	0.35228	1295907	0.35242	1288292
	0.35837	1327631	0.35838	1494184	0.35843	1286537	0.35857	1270861
	0.36452	1303286	0.36453	1492287	0.36458	1260941	0.36472	1286074
	0.37067	1306560	0.37068	1503956	0.37073	1283567	0.37087	1280197
	0.37682	1297297	0.37683	1487402	0.37688	1319728	0.37702	1323389
	0.38297	1273713	0.38298	1493010	0.38303	1279893	0.38317	1281819
	0.38912	1311998	0.38913	1496518	0.38917	1289431	0.38932	1257464
	0.39525	1309123	0.39528	1462251	0.39532	1273792	0.39547	1244872
	0.4014	1320116	0.40143	1458643	0.40147	1271342	0.40162	1288978
	0.40755	1319515	0.40758	1496505	0.40762	1308014	0.40777	1277288
	0.4137	1337923	0.41373	1491953	0.41377	1275683	0.41392	1283307
	0.41985	1294035	0.41988	1482955	0.41992	1296764	0.42007	1270789
	0.426	1306796	0.42602	1473513	0.42607	1279914	0.42622	1261913
	0.43215	1316487	0.43217	1493496	0.43222	1279752	0.43235	1304129
	0.4383	1322609	0.43832	1458948	0.43837	1270921	0.4385	1254850
	0.44445	1290170	0.44447	1484761	0.44452	1287245	0.44465	1264345
	0.4506	1325894	0.45062	1454343	0.45067	1290315	0.4508	1258710
	0.45675	1311482	0.45677	1480238	0.45682	1254752	0.45695	1269897
	0.4629	1286035	0.46292	1423646	0.46297	1251053	0.4631	1291610
	0.46905	1321868	0.46907	1435486	0.4691	1270970	0.46925	1274520
	0.47518	1305237	0.47522	1417692	0.47525	1278902	0.4754	1286107
	0.48133	1275327	0.48137	1414567	0.4814	1247276	0.48155	1267649
	0.48748	1318706	0.48752	1407205	0.48755	1302756	0.4877	1275321
	0.49363	1294068	0.49367	1442908	0.4937	1289473	0.49385	1288285
	0.49978	1277805	0.49982	1437178	0.49985	1265837	0.5	1282268
	0.50593	1293695	0.50597	1419206	0.506	1276336	0.50615	1266678
	0.51208	1308436	0.5121	1446862	0.51215	1298399	0.51228	1282043
	0.51823	1272069	0.51825	1413824	0.5183	1261062	0.51843	1284518
	0.52438	1290794	0.5244	1428617	0.52445	1280089	0.52458	1258523
	0.53053	1271064	0.53055	1435150	0.5306	1245444	0.53073	1275064
	0.53668	1289458	0.5367	1428775	0.53675	1290260	0.53688	1273288
	0.54283	1265173	0.54285	1428623	0.5429	1271296	0.54303	1249446
	0.54898	1274352	0.549	1410123	0.54903	1309574	0.54918	1277385
	0.55512	1326102	0.55515	1406933	0.55518	1290044	0.55533	1258330
	0.56127	1273499	0.5613	1386454	0.56133	1271813	0.56148	1264125
	0.56742	1315628	0.56745	1394876	0.56748	1261102	0.56763	1267636
	0.57357	1309245	0.5736	1395979	0.57363	1244130	0.57378	1217528
	0.57972	1328269	0.57975	1429188	0.57978	1263759	0.57993	1242749
	0.58587	1276186	0.5859	1356691	0.58593	1236073	0.58608	1298113
	0.59202	1274325	0.59203	1423347	0.59208	1273846	0.59222	1252422
	0.59817	1267244	0.59818	1419282	0.59823	1273553	0.59837	1280551
	0.60432	1256895	0.60433	1420006	0.60438	1256039	0.60452	1287889
	0.61047	1281134	0.61048	1378338	0.61053	1256936	0.61067	1242515
	0.61662	1289140	0.61663	1382942	0.61668	1255671	0.61682	1243671
	0.62277	1290195	0.62278	1400950	0.62283	1273752	0.62297	1260908
	0.62892	1290271	0.62893	1371585	0.62897	1287330	0.62912	1238354
	0.63505	1275142	0.63508	1391641	0.63512	1281593	0.63527	1234604
	0.6412	1274731	0.64123	1427084	0.64127	1277191	0.64142	1260012
	0.64735	1299101	0.64738	1384202	0.64742	1258276	0.64757	1258331
	0.6535	1280561	0.65353	1360067	0.65357	1301435	0.65372	1254648
	0.65965	1266629	0.65968	1406015	0.65972	1268281	0.65987	1221559
	0.6658	1248858	0.66583	1347217	0.66587	1263787	0.66602	1238018
	0.67195	1287393	0.67197	1399209	0.67202	1244891	0.67215	1266310
	0.6781	1281651	0.67812	1371731	0.67817	1246449	0.6783	1241235
	0.68425	1239786	0.68427	1373706	0.68432	1232155	0.68445	1231219
	0.6904	1221086	0.69042	1297528	0.69047	1214225	0.6906	1223962
	0.69655	1212687	0.69657	1357042	0.69662	1228289	0.69675	1217653
	0.7027	1220959	0.70272	1328053	0.70277	1233239	0.7029	1252697
	0.70885	1249225	0.70887	1337369	0.7089	1226737	0.70905	1196319
	0.71498	1234044	0.71502	1311601	0.71505	1221976	0.7152	1205930
	0.72113	1236347	0.72117	1321978	0.7212	1215085	0.72135	1217473
	0.72728	1257124	0.72732	1328300	0.72735	1187550	0.7275	1197141
	0.73343	1197396	0.73347	1327892	0.7335	1218971	0.73365	1181108
	0.73958	1209531	0.73962	1262408	0.73965	1200224	0.7398	1196030
	0.74573	1205153	0.74577	1315131	0.7458	1191887	0.74595	1185721
	0.75188	1244567	0.7519	1311718	0.75195	1225065	0.75208	1192428
	0.75803	1224182	0.75805	1324242	0.7581	1198568	0.75823	1192473
	0.76418	1209911	0.7642	1303673	0.76425	1194827	0.76438	1185510
	0.77033	1262357	0.77035	1303323	0.7704	1211963	0.77053	1182644
	0.77648	1234133	0.7765	1312636	0.77655	1173962	0.77668	1180539
	0.78263	1210827	0.78265	1297273	0.7827	1187197	0.78283	1197998
	0.78878	1164604	0.7888	1311632	0.78883	1199210	0.78898	1213304
	0.79493	1226641	0.79495	1349180	0.79498	1212977	0.79513	1178953
	0.80107	1211103	0.8011	1330054	0.80113	1197912	0.80128	1190575
	0.80722	1210191	0.80725	1285070	0.80728	1206874	0.80743	1197384
	0.81337	1190601	0.8134	1293931	0.81343	1186291	0.81358	1214102
	0.81952	1198398	0.81955	1336842	0.81958	1199645	0.81973	1180421
	0.82567	1184680	0.8257	1302787	0.82573	1200317	0.82588	1171961
	0.83182	1252093	0.83183	1293070	0.83188	1174701	0.83202	1183794
	0.83797	1217295	0.83798	1288368	0.83803	1180248	0.83817	1215237
	0.84412	1231619	0.84413	1265275	0.84418	1234889	0.84432	1194579
	0.85027	1202912	0.85028	1301599	0.85033	1185400	0.85047	1195458
	0.85642	1232269	0.85643	1282773	0.85648	1220774	0.85662	1181907
	0.86257	1237809	0.86258	1292466	0.86263	1195331	0.86277	1231296
	0.86872	1219070	0.86873	1289105	0.86877	1204755	0.86892	1195797
	0.87487	1212847	0.87488	1321195	0.87492	1178266	0.87507	1226588
	0.881	1198372	0.88103	1328275	0.88107	1203183	0.88122	1192483
	0.88715	1229983	0.88718	1283907	0.88722	1189790	0.88737	1167444
	0.8933	1191773	0.89333	1288535	0.89337	1214789	0.89352	1177674
	0.89945	1911669	0.89948	1733284	0.89952	1761823	0.89967	1666241
	0.9056	2153916	0.90563	1676439	0.90567	1906009	0.90582	1816704
	0.91175	1277515	0.91177	1341128	0.91182	1216330	0.91195	1218150
	0.9179	1229279	0.91792	2164377	0.91797	1619467	0.9181	1808716
	0.92405	2170579	0.92407	5408045	0.92412	2725707	0.92425	2734184
	0.9302	2418765	0.93022	89082300	0.93027	72869590	0.9304	83120630
	0.93635	1389321	0.93637	79852260	0.93642	81481270	0.93655	80103410
	0.9425	1308860	0.94252	39204670	0.94257	61074980	0.9427	48314870
	0.94865	1249716	0.94867	13707190	0.9487	21236150	0.94885	16313810
	0.9548	1217839	0.95482	8548817	0.95485	10307100	0.955	9635142
	0.96093	1263953	0.96097	6400768	0.961	6887312	0.96115	6781170
	0.96708	1285428	0.96712	5141499	0.96715	5188770	0.9673	5319758
	0.97323	2370341	0.97327	4359978	0.9733	4309354	0.97345	4436552
	0.97938	1946957	0.97942	3803779	0.97945	5226329	0.9796	3808464
	0.98553	1353777	0.98557	3441568	0.9856	3353859	0.98575	3384008
	0.99168	1288488	0.9917	3137188	0.99175	2995061	0.99188	2967383
	0.99783	1260530	0.99785	2879486	0.9979	2680242	0.99803	2796890
	1.00398	87631380	1.004	2686569	1.00405	2551034	1.00418	2556160
	1.01013	229031300	1.01015	2532080	1.0102	236325200	1.01033	2402868
	1.01628	184288700	1.0163	2397387	1.01635	200594700	1.01648	2262860
	1.02243	117853900	1.02245	2312810	1.0225	139883300	1.02263	2177281
	1.02858	61438600	1.0286	2204653	1.02863	75384340	1.02878	2092489
	1.03473	36367930	1.03475	2118692	1.03478	43859800	1.03493	2045512
	1.04087	24229760	1.0409	2109098	1.04093	29039040	1.04108	2074483
	1.04702	17157600	1.04705	1956927	1.04708	20910540	1.04723	1939905
	1.05317	12927870	1.0532	1962732	1.05323	15470040	1.05338	1909738
	1.05932	10048170	1.05935	1878607	1.05938	12408860	1.05953	1895418
	1.06547	8215464	1.0655	1851814	1.06553	9946327	1.06568	1837863
	1.07162	6864985	1.07163	1778900	1.07168	8322059	1.07182	1801430
	1.07777	5744169	1.07778	1781360	1.07783	7109331	1.07797	1758536
	1.08392	5082693	1.08393	1775634	1.08398	6412912	1.08412	1754300
	1.09007	4595914	1.09008	1723204	1.09013	5542102	1.09027	1680731
	1.09622	4065874	1.09623	1638154	1.09628	5062646	1.09642	1666815
	1.10237	3700108	1.10238	1676730	1.10243	4655496	1.10257	1624109
	1.10852	3491057	1.10853	1655875	1.10857	4357473	1.10872	1606938
	1.11467	3269765	1.11468	1643871	1.11472	3982752	1.11487	1584945
	1.1208	3026499	1.12083	1603480	1.12087	3734645	1.12102	1563329
	1.12695	2943233	1.12698	1559025	1.12702	3568227	1.12717	1562177
	1.1331	2812296	1.13313	1593398	1.13317	3362584	1.13332	1558157
	1.13925	2656276	1.13928	1532344	1.13932	3232685	1.13947	1492533
	1.1454	2569946	1.14543	1583436	1.14547	3113688	1.14562	1502001
	1.15155	2444175	1.15157	1561291	1.15162	2918934	1.15175	1465097
	1.1577	2387519	1.15772	1546277	1.15777	2830120	1.1579	1465227
	1.16385	2256838	1.16387	1522847	1.16392	2772367	1.16405	1470345
	1.17	2245489	1.17002	1469099	1.17007	2686134	1.1702	1450105
	1.17615	2218541	1.17617	1503045	1.17622	2631426	1.17635	1500962
	1.1823	2154582	1.18232	1488164	1.18237	2615601	1.1825	1440296
	1.18845	2095225	1.18847	1497841	1.1885	2543939	1.18865	1440226
	1.1946	2073561	1.19462	1484791	1.19465	2693018	1.1948	1413255
	1.20073	2021011	1.20077	1457553	1.2008	3607679	1.20095	1423892
	1.20688	2002872	1.20692	1452060	1.20695	3018300	1.2071	1401733
	1.21303	1961975	1.21307	1431653	1.2131	2619623	1.21325	1414075
	1.21918	1899644	1.21922	1452782	1.21925	2387174	1.2194	1410112
	1.22533	1876279	1.22537	1438788	1.2254	2321783	1.22555	1381677
	1.23148	1881299	1.2315	1450146	1.23155	2227483	1.23168	1399855
	1.23763	1877768	1.23765	1447079	1.2377	2184578	1.23783	1341928
	1.24378	1822401	1.2438	1462852	1.24385	2172219	1.24398	1386646
	1.24993	1839376	1.24995	1429284	1.25	2095188	1.25013	1356090
	1.25608	1773040	1.2561	1404200	1.25615	2055017	1.25628	1343958
	1.26223	1738959	1.26225	1412208	1.2623	2025565	1.26243	1385467
	1.26838	1748231	1.2684	1417791	1.26843	2007678	1.26858	1311564
	1.27453	1753734	1.27455	1379403	1.27458	1950339	1.27473	1304925
	1.28067	1702997	1.2807	1413806	1.28073	1945309	1.28088	1327875
	1.28682	1727288	1.28685	1427599	1.28688	1941825	1.28703	1324318
	1.29297	1659927	1.293	1374931	1.29303	1903008	1.29318	1338375
	1.29912	1671141	1.29915	1389047	1.29918	1941601	1.29933	1335400
	1.30527	1651132	1.3053	1376783	1.30533	1857198	1.30548	1293394
	1.31142	1633600	1.31143	1402591	1.31148	1807282	1.31163	1309861
	1.31757	1642786	1.31758	1337729	1.31763	1824089	1.31777	1335256
	1.32372	1657250	1.32373	1360682	1.32378	1773485	1.32392	1286024
	1.32987	1612689	1.32988	1377680	1.32993	1788862	1.33007	1308957
	1.33602	1552656	1.33603	1370682	1.33608	1732753	1.33622	1291059
	1.34217	1576951	1.34218	1386000	1.34223	1745493	1.34237	1308143
	1.34832	1565821	1.34833	1398742	1.34838	1822168	1.34852	1322409
	1.35447	1543862	1.35448	1383548	1.35452	1736410	1.35467	1319441
	1.3606	1561745	1.36063	1359838	1.36067	1771666	1.36082	1306300
	1.36675	1581709	1.36678	1368092	1.36682	1705835	1.36697	1296693
	1.3729	1545219	1.37293	1382336	1.37297	1688863	1.37312	1287910
	1.37905	1506864	1.37908	1338335	1.37912	1683535	1.37927	1303665
	1.3852	1523304	1.38523	1339048	1.38527	1670210	1.38542	1246516
	1.39135	1526394	1.39137	1338470	1.39142	1661091	1.39157	1248860
	1.3975	1511960	1.39752	1339209	1.39757	1646230	1.3977	1285257
	1.40365	1496934	1.40367	1366406	1.40372	1650580	1.40385	1290771
	1.4098	1497482	1.40982	1358287	1.40987	1664243	1.41	1278144
	1.41595	1486218	1.41597	1339685	1.41602	1629418	1.41615	1238392
	1.4221	1461355	1.42212	1335853	1.42217	1597777	1.4223	1282976
	1.42825	1442039	1.42827	1358136	1.42832	1605759	1.42845	1264705
	1.4344	1503091	1.43442	1334820	1.43445	1571005	1.4346	1254267
	1.44053	1478267	1.44057	1329832	1.4406	1588104	1.44075	1295072
	1.44668	1481940	1.44672	1346272	1.44675	1573934	1.4469	1242026
	1.45283	1451406	1.45287	1342255	1.4529	1573865	1.45305	1277189
	1.45898	1462934	1.45902	1321397	1.45905	1555391	1.4592	1296915
	1.46513	1462377	1.46517	1316666	1.4652	1583301	1.46535	1264527
	1.47128	1427712	1.4713	1358248	1.47135	1546461	1.4715	1284809
	1.47743	1420774	1.47745	1335183	1.4775	1541196	1.47763	1265949
	1.48358	1460497	1.4836	1316267	1.48365	1539342	1.48378	1243294
	1.48973	1433628	1.48975	1374275	1.4898	1562919	1.48993	1253427
	1.49588	1463079	1.4959	1334412	1.49595	1511530	1.49608	1259521
	1.50203	1413146	1.50205	1321441	1.5021	1548465	1.50223	1216569
	1.50818	1384142	1.5082	1358710	1.50825	1555946	1.50838	1202976
	1.51433	1435483	1.51435	1311809	1.51438	1488751	1.51453	1278214

## Sheet: Supplementary Fig8
Supplementary Fig8b
	Viscosity (mPa⋅s)	C10:PCL
		4:0	3:1	2:2	1:3	0:4
	Replicate 1	0.602636	3.12975	9.9484	28.1294	60.8835
	Replicate 2	0.59209	3.10491	9.911	28.2057	61.0525
	Replicate 3	0.595688	3.14216	9.86113	28.2692	61.0915
Supplementary Fig8d
Height (μm)	No shell	C10:PCL
		4:0	3:1	2:2	1:3	0:4
Replicate 1	252.4	231.1	227.4	203.1	197.7	215.1
Replicate 2	248	252.7	234.2	212.3	198.4	176.3
Replicate 3	247.7	228.7	221.1	232.6	201.8	173.9
Replicate 4	265	230.5	225.8	224.5	206.5	177.6
Replicate 5	261.3	223.5	214.9	218	205.8	181.2
Replicate 6	278.8	220.1	221.1	216.7	206.8	185.7
Replicate 7	263.4	220.6	211.8	225.6	199	184.4
Replicate 8	254.5	218	215.7	209.7	207.3	204.4
Replicate 9	254.8	224.5	211.5	209.1	193.2	201.3
Replicate 10	252.2	234.4	215.4	219.6	194.5	195.6
Supplementary Fig8e
Width (μm)	No shell	C10:PCL
		4:0	3:1	2:2	1:3	0:4
Replicate 1	104.8	99.1	113.9	117.8	116.5	118.6
Replicate 2	99.6	103.5	107.9	117.3	117.3	125.7
Replicate 3	102.5	99.6	117.1	118.9	121.5	131.9
Replicate 4	97.8	103.5	102.7	119.4	121.8	120.2
Replicate 5	94.9	103.2	99.6	120.2	111.8	144.2
Replicate 6	98	106.4	102.5	108.7	118.4	126.7
Replicate 7	98.5	100.9	113.7	105.1	112.4	137.7
Replicate 8	100.6	100.4	115	117.6	120.7	125.9
Replicate 9	102.7	104.8	97	111.1	118.9	128.3
Replicate 10	98.3	105.6	123.8	116.3	112.6	133.2

## Sheet: Supplementary Fig12
Supplementary Fig12a
	Concentration (μg/mL)	Fluorescence intensity
		Water	Leaf
	0	41	337
	0.015625	908	1015
	0.03125	1114	1507
	0.0625	1986	2233
	0.125	3564	3369
	0.25	6333	6525
	0.5	15490	12288
	1	33928	28843
Supplementary Fig12b
	Time (min)	Replicate 1	Replicate 2	Replicate 3	Average	SD
	0	0	0	0	0	0
	1	0.820388	0	0	0.273463	0.473651
	2	3.86048	0.682775	0	1.51442	2.06023
	5	2.29825	1.22654	2.16338	1.89606	0.583725
	10	17.4376	5.51126	6.41858	9.78915	6.63927
	20	49.168	38.8487	43.8677	43.9614	5.16028
	30	77.9688	64.8555	46.1742	62.9995	15.9784
	60	87.6855	73.9278	61.8628	74.492	12.9206
	120	97.2625	99.1905	93.7796	96.7442	2.74243
	180	100	100	100	100	0
	720	100	100	100	100	0
Supplementary Fig12c
	Time (min)	Replicate 1	Replicate 2	Replicate 3	Average	SD
	0	0	0	0	0	0
	1	0	0	0	0	0
	2	0	0	0	0	0
	5	0.115293	0.100169	0.112008	0.109157	0.00795475
	10	10.3675	9.15989	13.2477	10.925	2.10019
	20	36.7726	41.0042	39.3872	39.0546	2.13528
	30	43.0032	47.6375	42.0247	44.2218	2.99827
	60	57.5374	54.5826	46.7507	52.9569	5.57406
	120	76.471	71.7796	68.5161	72.2556	3.99878
	180	85.2452	86.8794	80.4338	84.1861	3.35078
	720	91.1803	87.4981	84.3712	87.6832	3.40833
Supplementary Fig12d
	Scenario I
	Time (min)	Replicate 1	Replicate 2	Replicate 3	Average	SD
	0	0	0	0	0	0
	1	0.820388	0	0	0.273463	0.473651
	2	3.86048	0.682775	0	1.51442	2.06023
	5	2.29825	1.22654	2.16338	1.89606	0.583725
	10	17.4376	5.51126	6.41858	9.78915	6.63927
	20	49.168	38.8487	43.8677	43.9614	5.16028
	30	77.9688	64.8555	46.1742	62.9995	15.9784
	60	87.6855	73.9278	61.8628	74.492	12.9206
	120	97.2625	99.1905	93.7796	96.7442	2.74243
	180	100	100	100	100	0
	720	100	100	100	100	0
	Scenario II
	Time (min)	Replicate 1	Replicate 2	Replicate 3	Average	SD
	0	0	0	0	0	0
	1	0	0	0	0	0
	2	0	0	0	0	0
	5	0.115293	0.100169	0.112008	0.109157	0.00795475
	10	10.3675	9.15989	13.2477	10.925	2.10019
	20	36.7726	41.0042	39.3872	39.0546	2.13528
	30	43.0032	47.6375	42.0247	44.2218	2.99827
	60	57.5374	54.5826	46.7507	52.9569	5.57406
	120	76.471	71.7796	68.5161	72.2556	3.99878
	180	85.2452	86.8794	80.4338	84.1861	3.35078
	720	91.1803	87.4981	84.3712	87.6832	3.40833
	Two-tailed Student’s t-test
	Time (min)	Scenario I vs Scenario II
	10	0.791555
	20	0.202706
	30	0.11604
	60	0.0569393
	120	0.000941196
	720	0.0033233
Supplementary Fig12e
	Time (min)	Replicate 1	Replicate 2	Replicate 3	Average	SD
	0	0	0	0	0	0
	1	1.29206	0.4308	0	0.574286	0.657872
	2	4.14926	0	0	1.38309	2.39557
	5	5.60858	2.28103	2.48242	3.45734	1.86574
	10	10.8692	16.774	16.3541	14.6658	3.2946
	15	21.3119	29.4933	27.5185	26.1079	4.26922
	20	38.1783	46.2059	44.4473	42.9438	4.2197
	30	77.3716	67.7194	81.2425	75.4445	6.96447
	60	96.5445	92.6218	83.978	91.0481	6.42932
	120	100	100	99.3389	99.7796	0.38166
	180	100	100	100	100	0
	720	100	100	100	100	0
Supplementary Fig12f
	Scenario I
	Time (min)	Replicate 1	Replicate 2	Replicate 3	Average	SD
	0	0	0	0	0	0
	1	0.820388	0	0	0.273463	0.473651
	2	3.86048	0.682775	0	1.51442	2.06023
	5	2.29825	1.22654	2.16338	1.89606	0.583725
	10	17.4376	5.51126	6.41858	9.78915	6.63927
	20	49.168	38.8487	43.8677	43.9614	5.16028
	30	77.9688	64.8555	46.1742	62.9995	15.9784
	60	87.6855	73.9278	61.8628	74.492	12.9206
	120	97.2625	99.1905	93.7796	96.7442	2.74243
	180	100	100	100	100	0
	720	100	100	100	100	0
	Scenario III
	Time (min)	Replicate 1	Replicate 2	Replicate 3	Average	SD
	0	0	0	0	0	0
	1	1.29206	0.4308	0	0.574286	0.657872
	2	4.14926	0	0	1.38309	2.39557
	5	5.60858	2.28103	2.48242	3.45734	1.86574
	10	10.8692	16.774	16.3541	14.6658	3.2946
	15	21.3119	29.4933	27.5185	26.1079	4.26922
	20	38.1783	46.2059	44.4473	42.9438	4.2197
	30	77.3716	67.7194	81.2425	75.4445	6.96447
	60	96.5445	92.6218	83.978	91.0481	6.42932
	120	100	100	99.3389	99.7796	0.38166
	180	100	100	100	100	0
	720	100	100	100	100	0
	Two-tailed Student’s t-test
	Time (min)	Scenario I vs Scenario III
	10	0.318057
	20	0.804527
	30	0.283856
	60	0.117855
	120	0.130415

## Sheet: Supplementary Fig13
	Time (min)	Replicate 1	Replicate 2	Replicate 3	Average	SD
	0	0	0	0	0	0
	1	1.12555	0.727351	0.375471	0.742789	0.375276
	2	0.511517	2.40062	0.684964	1.19903	1.04421
	5	2.01155	1.54786	1.01005	1.52315	0.501205
	10	3.68941	1.82375	2.83702	2.78339	0.933983
	20	6.68842	3.90727	7.38106	5.99225	1.83856
	30	10.2785	4.07209	8.04683	7.46579	3.14372
	60	12.3162	7.40966	20.6101	13.4453	6.67227
	120	26.7485	13.0386	28.1231	22.6367	8.34061
	180	33.0352	24.472	29.2064	28.9045	4.2896
	420	41.2634	42.3834	36.7038	40.1169	3.00841
	1440	97.2897	89.5502	93.136	93.3253	3.87324
	2880	100	100	100	100	0

[truncated: 22 more sheets: Supplementary Fig14, Supplementary Fig15, Supplementary Fig16, Supplementary Fig17, Supplementary Fig18, Supplementary Fig19, Supplementary Fig20, Supplementary Fig23, Supplementary Fig24, Supplementary Fig25, Supplementary Fig29, Supplementary Fig30, Supplementary Fig31, Supplementary Fig32, Supplementary Fig33, Supplementary Fig34, Supplementary Fig35, Supplementary Fig36, Supplementary Fig38, Supplementary Fig39 …]
